# Supplementary material for: Mapping expectancy-based appetitive placebo effects onto the brain in women
Source: Nat Commun. 2024 Jan 4;15:248. doi: 10.1038/s41467-023-44569-1 (PMC10764825; doi:10.1038/s41467-023-44569-1)
Supplement: Supplementary file 4 — source data file [file 41467_2023_44569_MOESM4_ESM.xls]

## Sheet: Figure 1a
Figure 1a
			Expectancy ratings
		decreased	control	increased		decreased versus control	decreased versus increased	control versus increased
		5	1	8	p values	9.16826e-06	0.260571	0.000439327
		6	3	10
		7	2	4
		4	5	2
		4	2	3
		5	1	4
		7	3	6
		7	2	4
		8	3	5
		2	3	5
		10	5	6
		2	1	1
		5	1	5
		6	4	7
		7	5	8
		6	4	2
		10	3	5
		8	5	2
		7	1	4
		4	3	7
		8	3	5
		6	5	7
		5	4	7
		6	3	7
		10	3	6
		7.5	5	6
		8	1	7
		4	1	3
		1	1	6
		7	1	6
		7	2	3
		7	7	5
		6	3	3
		8	5	7
		7	2	7
		8	3	7
		5	5	6
		5	6	7
		3	2	5
		8	3	5
		4	4	4
		8	5	7
		5	4	6
		1	2	4
		7	8	6
		6	7	7
		8	6	2
		2	2	7
		7	7	5
		1	6	2
		2	6	8
		8	4	2
		1	3	6
		6	3	5
		2	8	2
		7	4	1
		5	1	7
		5	1	7
		5	2	5
		8	5	8
		4	7	5
		8	6	8
		3	3	8
		5	5	3
		5	4	2
		7	5	8
		7	4	6
		8	8	5
		3	6	8
		5	5	7
		5	6	4
		4	5	5
		8	10	4
		7	6	6
		6	7	5
		6	7
		5	2	6
		7	7	5
		7	6	3
		3	10	4
		5	6	6
		6	6	6
		5	4	5
		3		8
		6
		5
		7
		4

## Sheet: Figure 1b
Figure 1b
	Change in Hunger Ratings (end of experiment - baseline)
		decreased	control	increased		decreased versus control	decreased versus increased	control versus increased
		0.997	0.333333	1	p values	0.0465613	6.60684e-05	0.0188542
		0.663	0.333333	0.337
		1	0.666667	0.997
		1.337	-1	0
		-0.337	2.33333	2.333
		1.67	1	2.33
		0.663	0	1
		-0.667	1	1.67
		0	-0.333333	1.003
		0	-0.333333	1.663
		-1.997	1.33333	0.663
		1.333	1.66667	0.003
		-1.33	1.33333	1.003
		0.663	0.333333	1.337
		0.663	-2.66667	0.997
		0.67	0	1.33
		-1.333	0.666667	1.337
		0.003	1.33333	-0.003
		-1	0.666667	1.337
		0.337	0.333333	0
		1.333	0.666667	0.667
		-0.333	1	1.337
		-0.003	1	2.67
		2.67	0.333333	0.333
		-1.333	-1	0.003
		-1.337	2	0.337
		0.67	2.33333	2.33
		0.663	0	2.003
		-0.003	0	0.997
		-0.667	0.333333	0.67
		0.67	1	0.33
		0.33	2.33333	-0.003
		2.67	0	0.333
		0.33	0	-0.663
		-1.33	-0.666667	1
		-1.337	1.33333	1.67
		-0.67	-1	0.997
		-2.663	0	0
		1.333	2.66667	1.33
		0.33	0	1.663
		1.33	0.666667	0.67
		0	0.333333	1
		0.667	1.33333	-1.997
		0.667	1.33333	1.337
		1.33	1.66667	0.67
		-0.67	0.333333	1
		-2	1.66667	1.33
		-0.333	0	-1.333
		0.67	4.33333	0.33
		0.997	0.666667	5
		3.997	0.333333	0.997
		1.33	2.33333	-0.003
		-1	1.33333	0.33
		0.003	1.33333	3
		-0.667	1.66667	2.003
		0.663	0.333333	0
		-1	0.666667	1
		1.33	0	1.334
		0.663	1	2
		0.333	0	-2
		2	2.66667	0.666
		0.667	1.66667	1.666
		4.333	0.333333	2.334
		-3.333	1.33333	2.666
		2	0.666667	-0.333
		0.334	0.333333	2
		1	0.666667	1.333
		0.333	0.333333	1
		2	0.666667	1
		1.333	1.33333	0.666
		1.667	1.66667	0.334
		0.667	-0.333333	1
		0.333	1.66667	2
		2	1.33333	2
		0.333	-0.333333	0.333
		1.666	-1	1
		-0.333	-0.666667	0.666
		-1.666	0.666667	1.333
		0	-1	2.667
		-1.333	1	2.333
		-1	1	3
		1	0.333333	4
		1	1	0.667
		0		2.333
		0.334
		1
		0.667
		0.333

## Sheet: Figure 1c
Figure 1c
	Decreased Hunger suggestion Group
		Expectancy ratings	Change in Hunger ratings
		5	0.997
		6	0.663
		7	1
		4	1.337
		4	-0.337
		5	1.67
		7	0.663
		7	-0.667
		8	0
		2	0
		10	-1.997
		2	1.333
		5	-1.33
		6	0.663
		7	0.663
		6	0.67
		10	-1.333
		8	0.003
		7	-1
		4	0.337
		8	1.333
		6	-0.333
		5	-0.003
		6	2.67
		10	-1.333
		7.5	-1.337
		8	0.67
		4	0.663
		1	-0.003
		7	-0.667
		7	0.67
		7	0.33
		6	2.67
		8	0.33
		7	-1.33
		8	-1.337
		5	-0.67
		5	-2.663
		3	1.333
		8	0.33
		4	1.33
		8	0
		5	0.667
		1	0.667
		7	1.33
		6	-0.67
		8	-2
		2	-0.333
		7	0.67
		1	0.997
		2	3.997
		8	1.33
		1	-1
		6	0.003
		2	-0.667
		7	0.663
		5	-1
		5	1.33
		5	0.663
		8	0.333
		4	2
		8	0.667
		3	4.333
		5	-3.333
		5	2
		7	0.334
		7	1
		8	0.333
		3	2
		5	1.333
		5	1.667
		4	0.667
		8	0.333
		7	2
		6	0.333
		6	1.666
		5	-0.333
		7	-1.666
		7	0
		3	-1.333
		5	-1
		6	1
		5	1
		3	0
		6	0.334
		5	1
		7	0.667
		4	0.333

## Sheet: Figure 2a
Figure 2a
			Stimulus Value ratings
		decreased	control	increased		decreased versus control	decreased versus increased	control versus increased
		2.19	2.54	2.72	p values	0.00285857	0.00392767	0.810362
		1.69	2.4	2.77
		1.58	2.915	2.28
		2.13	3.045	1.72
		2.01	1.93	2.6
		2.06	2.475	1.73
		2.47	2.34	2.57
		2.3	2.845	2.69
		2.45	2.64	2.31
		2.58	2.39	2.19
		1.9	1.595	2.75
		1.71	1.26	3.19
		1.14	2.535	2.17
		2.03	2.185	1.63
		2.01	3.09	2.13
		2.4	1.54	1.85
		2.56	1.875	2.23
		1.92	2.44	2.53
		3	1.855	2.19
		1.47	1.715	1.99
		2.96	1.83	3.22
		1.88	3.61	2.94
		2.22	2.62	1.99
		1.85	2.365	2.45
		1.68	1.71	2.66
		1.3	2.29	3.01
		2.82	2.69	1.87
		2.43	3.54	2.36
		2.71	2.3	2.15
		2.56	2.495	2.41
		2.17	2.26	1.27
		1.73	1.865	2.54
		2.39	2.535	1.29
		2.09	1.685	2.24
		2.31	2.565	2.57
		1.48	2.335	1.94
		1.93	2.025	2.06
		2.39	3.235	2.24
		1.61	2.17	2.29
		2.22	1.97	1.71
		2.24	2.035	1.66
		2	2.395	2.48
		2.23	2.245	1.97
		2.01	2.62	1.77
		1.64	2.475	2.62
		2.24	2.04	2.93
		2.37	1.85	1.32
		1.33	2.1	2.3
		2.17	2.295	1.76
		2.45	2.175	2.52
		1.68	1.785	2.26
		1.42	2.065	2.11
		1.05	2.685	2.59
		2.25	2.045	1.78
		1.98	2.735	1.48
		1.72	2.72	2.368
		2.35	1.83	2.671
		2.13	2.33	2.467
		2.41	3.02	2.125
		2.81	2.485	2.25
		2.316	2.525	1.954
		2.822	2.76	2.44
		2.461	2.39	2.591
		2.632	2.945	2.27
		2.671	2.26	2.276
		2.079	1.825	2.539
		2.855	2.05	2.697
		1.776	2.8	2.086
		1.961	2.055	2.342
		1.829	2.345	2.401
		2.178	2.305	2.401
		2.23	2.075	2.855
		1.908	1.425	1.993
		1.539	2.045	1.862
		2.566	2.69	2.053
		2.132	2.32	2.704
		1.507	2.155	2.224
		1.566	2.305	2.559
		1.974	1.92	2.632
		2.401	1.515	1.993
		1.974	2.26	2.224
		1.724	2.01	2.941
		1.513	1.91	2.434
		1.5		2.118
		1.882
		3.013
		1.974
		2.171

## Sheet: Figure 2b
Figure 2a
			Stimulus Value ratings fo High calorie foods				Stimulus Value ratings for Low calorie foods
										high calorie food			low calorie food
		decreased	control	increased		decreased	control	increased		decreased versus control	decreased versus increased	control versus increased	decreased versus control	decreased versus increased	control versus increased
		2.32	2.58	2.89		2.06	2.5	2.55	p values	0.00449697	0.00924253	0.743187	0.00783848	0.0216206	0.618032
		1.74	2.75	3.06		1.64	2.05	2.47
		1.59	3.05	2.38		1.56	2.78	2.17
		2.16	3.16	1.72		2.1	2.93	1.72
		1.76	1.74	2.85		2.25	2.12	2.35
		2.22	2.47	1.51		1.89	2.48	1.95
		2.52	2.42	2.68		2.42	2.26	2.46
		2.32	2.78	2.38		2.28	2.91	2.99
		2.43	2.82	2.5		2.46	2.46	2.12
		2.35	2.36	2.51		2.8	2.42	1.86
		1.85	1.4	3.02		1.94	1.79	2.48
		1.68	1.02	3.45		1.73	1.5	2.93
		1.02	2.73	2.43		1.25	2.34	1.91
		1.91	2.25	1.57		2.15	2.12	1.69
		2.34	3.32	2.06		1.68	2.86	2.2
		1.98	1.6	1.74		2.82	1.48	1.95
		2.32	1.67	2.21		2.79	2.08	2.25
		1.84	2.31	2.62		1.99	2.57	2.44
		3.13	1.76	1.81		2.87	1.95	2.57
		1.78	1.67	1.84		1.16	1.76	2.14
		2.94	2.18	3.44		2.98	1.48	2.99
		1.53	3.71	2.72		2.23	3.51	3.15
		2.23	2.66	2.25		2.21	2.58	1.72
		1.9	2.33	2.51		1.79	2.4	2.39
		1.67	1.56	2.73		1.69	1.86	2.59
		1.11	2.47	3.13		1.48	2.11	2.88
		2.76	3.12	1.97		2.87	2.26	1.77
		2.43	3.6	2.19		2.43	3.48	2.53
		2.77	2.59	1.92		2.64	2.01	2.38
		2.63	2.52	2.55		2.48	2.47	2.27
		1.94	2.16	1.16		2.39	2.36	1.38
		1.88	1.75	2.61		1.57	1.98	2.46
		2.55	2.84	1.17		2.23	2.23	1.41
		2.35	1.98	2.28		1.82	1.39	2.19
		2.23	2.63	2.74		2.38	2.5	2.39
		1.52	2.42	1.71		1.44	2.25	2.17
		1.43	2.12	2.24		2.43	1.93	1.88
		2.16	3.28	2.35		2.61	3.19	2.12
		1.55	2.28	2.38		1.66	2.06	2.19
		2.69	1.8	1.53		1.75	2.14	1.88
		2.43	2.15	1.68		2.04	1.92	1.63
		2.21	2.26	2.52		1.79	2.53	2.43
		2.57	1.86	1.65		1.89	2.63	2.28
		1.84	2.65	1.7		2.17	2.59	1.83
		1.94	2.31	2.83		1.34	2.64	2.4
		2.31	2.11	3.18		2.16	1.97	2.67
		2.05	1.96	1.45		2.68	1.74	1.19
		1.25	2.03	2.7		1.41	2.17	1.9
		2.37	2.1	1.94		1.97	2.49	1.58
		2.41	2.44	2.69		2.49	1.91	2.35
		1.3	2.08	2.41		2.06	1.49	2.11
		1.36	2.13	2.14		1.48	2	2.07
		0.99	2.51	2.57		1.11	2.86	2.61
		2.48	1.82	1.76		2.02	2.27	1.8
		1.94	3.16	1.57		2.01	2.31	1.38
		1.88	2.32	2.18421		1.55	3.12	2.55263
		2.08	1.6	2.78947		2.62	2.06	2.55263
		2.31	2.43	2.56579		1.94	2.23	2.36842
		2.52	3.21	1.64474		2.29	2.83	2.60526
		3.01	2.52	2.75		2.61	2.45	1.75
		1.69737	2.8	1.97368		2.93421	2.25	1.93421
		2.97368	2.76	2.09211		2.67105	2.76	2.21053
		2.93421	2.36	1.90789		1.98684	2.42	1.84211
		2.60526	2.72	2.51316		2.65789	3.17	2.02632
		2.52632	2.33	2.10526		2.81579	2.19	2.44737
		2.40789	1.67	2.43421		1.75	1.98	2.64474
		3.18421	1.79	2.63158		2.52632	2.31	2.76316
		1.52632	3.01	1.93421		2.02632	2.59	2.23684
		1.82895	2.14	2.43421		2.09211	1.97	2.25
		1.60526	2.76	2.55263		2.05263	1.93	2.25
		2.40789	2.29	2.39474		1.94737	2.32	2.40789
		2.22368	2.19	2.81579		2.23684	1.96	2.89474
		1.85526	1.2	1.71053		1.96053	1.65	2.27632
		1.59211	2.08	1.90789		1.48684	2.01	1.81579
		2.55263	2.8	2.03947		2.57895	2.58	2.06579
		2.23684	2.41	3		2.02632	2.23	2.40789
		1.35526	2.02	2.23684		1.65789	2.29	2.21053
		1.63158	2.36	2.73684		1.5	2.25	2.38158
		2.27632	1.83	2.75		1.67105	2.01	2.51316
		2.56579	1.36	2.10526		2.23684	1.67	1.88158
		1.65789	2.57	1.77632		2.28947	1.95	2.67105
		1.86842	2.14	2.89474		1.57895	1.88	2.98684
		1.34211	1.89	2.55263		1.68421	1.93	2.31579
		1.65789		2.07895		1.34211		2.15789
		2.17105				1.59211
		3.11842				2.90789
		1.89474				2.05263
		2.10526				2.23684

## Sheet: Figure 2d
Figure 2d	Peri-stimulus time histograms
Decreased Hunger suggestion group VMPFC
-0.0594937571666253	-0.0254062066314351	-0.0348058273062777	-0.00475068230195378	-0.00638040716476284	-0.000578073769012872	0.0520645953876151	-0.120505631112045	0.0862148409476571	-0.115643052866547	-0.000588169880762963	-0.107467884338382	0.0440828657360042	0.0194363438298033	-0.0220265269165990	0.229476999823728	0.127717048058409	-0.0250968686557458	-0.0372746556230497	-0.0468574506470849	0.0540545352333710	-0.222072449143855	-0.0451995456436340	0.0124103797202899	0.0960910951640421	0.0756546510344281	0.0149845775651058	0.0591405272645838
-0.0520482604120478	-0.0236732711181633	-0.0111980237358130	-0.0126514160430228	-0.0243055789630147	-0.0140740106676726	0.114686174683728	-0.0456486085534572	0.0358668238122513	-0.119193630188767	0.0426428593526330	-0.210758445978876	0.0325055231754914	0.0991359025968247	0.00633446545911134	0.194379328701419	0.0401910705350714	-0.0402753386913836	-0.111673273486668	-0.0990954072010414	0.0740514029210972	-0.207619472224124	0.0185167195175137	-0.0695414876633242	-0.0987756968933899	0.0382926316714569	0.0573447714091362	0.0420091690556069
-0.0712898216970212	-0.0457414739953693	-0.0556485248703963	0.00911898018287974	0.0395092247556163	-0.0333222699340631	0.124464657092820	-0.0942288392233178	-0.232537056308468	-0.0992416728697498	0.0181571872831615	-0.155092195029653	0.0579305425124789	0.0735677083240578	0.0598967838446361	0.245215158685785	0.103410936118890	-0.0547943281649242	-0.0984133791880555	-0.0662168549969566	-0.0244044831048390	-0.194469596829812	-0.00282747534094133	-0.110119274524094	-0.358470416831168	-0.0691759320350701	0.0769440129623824	0.0531238895702609
-0.0503316430775749	-0.0527098435987680	-0.0665194098834934	-0.0486406474573144	0.0593437645187070	-0.0539910489823226	0.191439830009959	-0.0693144375992405	-0.311132089385108	-0.197457425944214	0.0548890444471046	-0.0177066675625377	0.0962397099382672	0.0117087304383758	0.0764758472391327	0.403098307157177	0.0545177983458775	-0.0359214637301717	-0.115713104367587	-0.0396758036437690	-0.0776459343240366	-0.193806579383764	-0.00378383717995702	-0.0706217267889239	-0.301755374672168	-0.133170107216589	0.0302363554418065	0.0744216124380355
-0.0678210452313056	-0.0508325790388236	-0.183402413743463	-0.0713452892371281	0.110893568653343	-0.0664528388494830	0.166920776823605	-0.0595701368575296	-0.235628975414538	-0.156121458821235	-0.00353035119183743	-0.0261437263603687	0.130927340546708	-0.0107924435177422	0.125464316616378	0.440139318300319	0.00724969106998700	-0.0225759225896161	-0.0759792459016304	-0.0519170488899894	-0.0767368218759350	-0.189327017074402	-0.161129420945464	-0.0838640081529735	-0.621313763078280	-0.123896509567276	0.0364736173298807	0.0191443311738460
-0.130080696262977	-0.0503101913201488	-0.173572404615523	-0.0722021301924519	0.140241068227680	-0.0634498472751495	0.143053752824839	-0.0158568045880910	-0.280389360451452	-0.143618550949433	0.0639467306642784	-0.0390589539470764	0.141142132158474	0.147097557371077	0.152418096044670	0.508971922464359	0.114798132109127	0.0152963117588877	-0.0970411868955628	-0.0544945705402769	-0.0531642179976288	-0.139637346020037	-0.111932979395364	-0.103578154279073	-0.390961019278786	-0.126492625884055	0.0116891278643632	0.0837033138084418
-0.140600455953500	0.00372239441349410	-0.122486230036705	-0.0722671683444137	0.149600437514969	-0.0824842588336477	0.103050229954481	-0.0290046601313147	-0.336795401590860	-0.114106407649590	0.0143588753273307	-0.00789791750757693	0.146203316211248	0.0627034232930197	0.142246587213651	0.461132503661827	0.0258268047171899	0.0503721853701838	-0.126530288384329	-0.102571874372116	0.0442790168277795	-0.241649701717375	-0.155698436345948	-0.0511748966697584	-0.447210673403840	-0.183013765688274	0.00371667894954010	0.0718077946524033
-0.135268505586143	0.0442884548751850	-0.0813080030089604	-0.0667446160835709	0.145956841403248	-0.0660536900099836	0.0654220941587803	-0.00798763147881234	-0.221138169826334	-0.0855634454686859	-0.0117242018423868	0.0102917944255492	0.0902392017099459	0.154579097729362	0.119112324591611	0.456969263704791	-0.0582365377937287	0.0620552357546662	-0.109726091666318	-0.0627403934164669	0.0685002702133384	-0.194084315581454	-0.129761828315666	-0.0507104445999973	-0.634539850050811	-0.140208539133901	0.0276387267704698	0.0966844581900965
-0.199409770723602	0.0330715308343330	0.00973486916491201	-0.0416926270378152	0.112470194342221	-0.0860243095125793	0.0582501390961037	0.00673625333816671	-0.231018517907948	-0.0151723706860698	-0.0312896518135238	0.0365543506072280	0.0872396079909531	0.104510390615860	0.0763076435653177	0.398091158642917	-0.105105457026143	0.0761291551869941	-0.111618274193447	-0.0754863317911099	0.132300329275216	-0.285541230987378	-0.0766633580115828	-0.0101953601850237	-0.476094307987659	-0.202217807967177	0.00778253383558609	0.0463829757530062
-0.149713258201112	0.0672130000032397	0.0299704623540903	-0.0363187127024710	0.104669959070894	-0.0668174401696306	0.0982212947374743	0.0623378605608046	-0.148014561501824	-0.0275639225905504	-0.110887465989990	-0.00615845153724613	0.0645950734570319	0.0890132044532829	0.0679951006100129	0.268534357058371	-0.235901512110000	0.0892881595520886	-0.0809175223595438	-0.0883848136585719	0.224555262655752	-0.309243189557728	-0.0507855884441694	0.00160263576473442	-0.468299625427064	-0.212264922486697	0.0178438204871419	0.0487271346480753
-0.0551805993995972	0.0989144051184431	0.113084657327128	-0.0171341732640918	0.0749982065461409	-0.0697555075252968	0.110756953238011	0.0887581351393200	0.0755466706257311	0.0868807821630293	-0.103802145607654	-0.00107656877473292	0.0224255103366812	0.0792870436720324	0.0332653483309900	0.196945474298108	-0.237557588025233	0.117407392399356	-0.0879122590950005	-0.151082431820482	0.147989098953500	-0.276918093067852	-0.0607204614255525	0.0241847872490231	-0.538946498365342	-0.251982218969069	-0.0270633892290408	0.00660620137687313
-0.0433833720918009	0.0444832059665637	0.151749283376778	0.00351089682900503	0.0586202760617460	-0.0687748953288299	0.170350568073306	0.0238443731930848	-0.0552943088569258	0.00872771843740138	-0.0989782461006505	-0.104386933644808	0.0260707410592064	0.0903782953905184	-0.0105043067443364	0.224027337979903	-0.162986733857919	0.0914073550547184	-0.0457113657464005	-0.168109949369481	0.191111710909457	-0.274024441813906	-0.0999723068654795	0.0213137001750671	-0.339952525442050	-0.244924049836885	-0.0480608799105245	0.0475632483293898
-0.0546642225570773	0.00528095301587647	0.0745830649578001	0.0469031169477879	0.0863851670714650	-0.0863209549955906	0.251607886415213	0.0798894426625819	-0.172802314677978	0.0124751604930436	-0.135014542928564	-0.131701441429452	0.0325137285603404	0.122943025900781	-0.0342298429133540	0.272076745154085	-0.217071333665476	0.0704790269988389	-0.0435975058953505	-0.142468455639236	0.141539675013573	-0.346288460311105	-0.0600006639929344	0.0127778679588682	-0.453414385651262	-0.302555172228374	-0.0696710953679440	0.0376676320309510
-0.0137823312757761	-0.0175281522848558	0.120420341076869	0.0529874272264932	0.0537930020250395	-0.0822946211726534	0.218608840941759	0.0691474918666583	-0.161092826857283	-0.0139590899317094	-0.131548783929206	-0.195388070900691	0.0322169754619627	0.0566558350737969	-0.0243051985827079	0.295732237969318	-0.138201323344551	0.0667201734813588	-0.0305933493590849	-0.125154114344680	0.0658717733810084	-0.280638230512630	-0.0228445080978597	-0.0111330253640779	-0.325842022638542	-0.329182210097434	-0.0746991915195145	0.0346671610134903
0.0394215361944373	-0.0435908908458447	0.0864603779525579	0.0502360933199236	0.0498244859513374	-0.0818865924994905	0.209632539199631	0.0504664953659364	-0.132730297420211	-0.0169837854706096	-0.0453389427001161	-0.226869557572051	0.0286366488666992	0.0981163470714471	0.00380462426353386	0.396698060639952	-0.102546983587426	0.0662258854494954	-0.0389921205916562	-0.145857501239515	0.0212181511972947	-0.257580942709322	-0.0819176455649674	0.0513765371488465	-0.310858298429141	-0.311711312310847	-0.0655848821502272	-0.0522181127621443
0.0483966921189409	-0.00521405039090091	0.0735377162970366	0.0500307877998157	0.0545988858734850	-0.0788549638852319	0.189652715464323	0.0915276615013354	-0.199383794367438	0.0129832664727308	-0.100744874064270	-0.236537903100626	0.0219277421839880	0.0519632093036891	-0.0262279379252403	0.368480810074758	-0.149727683986293	0.0543286414391396	-0.0486005636747899	-0.163130647648019	-0.0366383725725229	-0.254859909357248	-0.114913972153649	0.00646179259670404	-0.273304519269061	-0.280896800062103	-0.0556686187310613	-0.0298629056052840
0.0396035529993433	0.0193514060400407	0.130917001021710	0.0446411498281011	0.0933647253417415	-0.0738415730749466	0.140758214096588	0.0929449867880774	-0.259357237023629	0.0391427301987575	-0.0729473563876291	-0.253494684674591	-0.00237359768237924	0.0452458616137063	0.00468648084694483	0.375684791857196	-0.0896099941296668	0.0408732624631937	-0.00137855179101562	-0.148986159952483	-0.138769186435303	-0.167041868819492	-0.116360102436891	0.0700928048050122	-0.255507142365675	-0.282653077116100	-0.0455654012280732	-0.0828583695322256
0.0860622793476141	0.0171664337177119	0.0159023315909616	0.0648179252723390	0.108213553902434	-0.0642013665315825	0.102985126170154	0.112785673931273	-0.174997863485689	0.00705150133473880	-0.00946503077110028	-0.190074702328664	-0.0637232155707722	0.0354989686004386	-0.0143598046755875	0.323643225008787	-0.109783496715385	0.0355817971087776	0.00620951790231627	-0.0794255792195640	-0.105436521036792	-0.0953018183381349	-0.148798686359072	0.144805624155994	-0.261964632624298	-0.198248683269153	-0.0442070939880633	-0.0561806052557932
0.0518191299706510	0.0246218542360877	-0.0355822333326437	0.0353498787502311	0.117426656115499	-0.0585751103575928	0.00692377310503697	0.141012323121264	-0.145505257944925	-0.0480519512886039	-0.0822492885014247	-0.103303764834583	-0.0704057093016042	0.0348437693007785	-0.0325923544970521	0.252667984439843	-0.147626096129218	0.00931137808443132	-0.00121407102008648	-0.136571872503111	-0.196371685651090	-0.0261611769401102	-0.0720126481180753	0.0877004011694811	-0.140075910811111	-0.271050849786072	-0.0658753775836290	0.0287635311034736
0.0370119490075308	0.0767120631939440	-0.0393158349808350	0.0227833720159016	0.126559399417499	-0.0730726209911635	-0.0705696043722140	0.105550957963324	-0.144969989747238	-0.0154796870356627	-0.0288753588454330	0.0184476656371622	-0.0383253724015172	0.0761329853577499	0.00291863781960364	0.175683908457088	-0.160234347013902	0.0348597176870911	-0.0250304215043362	-0.102234813153220	-0.195581333458348	0.00780351240577560	-0.106353452482016	0.0916084225820944	-0.163232118519109	-0.253177362253299	-0.0450799535956423	-0.0452672717451616
0.100552308023225	0.0705848127528412	-0.0601357304497169	-0.0126160030778818	0.128181230892719	-0.0398633714364015	-0.0800535030950581	0.153631108435458	-0.0238279739146505	0.0104990480471543	-0.0344554384156853	0.107717706340415	-0.0365576248651729	0.0831497383312555	0.0369658536301105	0.129012052796615	-0.197921066990469	0.0588414873658254	-0.00620027024203108	-0.103961071127082	-0.128468620864620	0.00969757420097413	-0.124399756222156	0.0741332884078806	-0.129328137659488	-0.296038120267880	0.0124274963440202	-0.0280383647667187
0.0893906244546898	0.0806205832333284	-0.0441535493134745	-0.0299445312360256	0.122676340695138	-0.0316355272902297	-0.0254060346764282	0.147952309987120	0.0491974343317463	-0.0255222864669449	-0.0800859830108848	0.118228899216854	0.0152614953484005	0.127276956125701	-0.00564922578599037	0.0801398604078343	-0.184458118713066	0.0168256407451985	0.0220052838005231	-0.105763302747867	-0.115570193053107	-0.0818278855484053	-0.0929020020977735	0.0386811272617983	-0.0726731202718890	-0.178385617186936	-0.00483333993041022	0.0374185972228419
0.0293369711147109	0.0304421852904347	-0.0187102053304395	-0.0110364162192669	0.125393631675210	-0.0339618708157231	-0.0524603300078044	0.0936217072123097	0.0682300552513790	-0.0587543669705489	-0.0767297876088094	0.0818966871107954	-0.00895798341428453	0.113685423646895	0.00334743158678117	-0.0272066662203238	-0.204022323678613	0.0256099086349887	0.0102139138606956	-0.0554631857612815	-0.142416413814650	0.0356635665443106	-0.00797893877475780	-0.0140043678454815	-0.111954154519860	-0.130494391101855	-0.0219455389734397	0.0400629266547458
0.0384879319816188	-0.00407252598845550	-0.0417878752966760	0.00520917803595433	0.101088478966729	-0.00747498352586147	-0.0762389057193475	0.0744063641823064	5.05688908813194e-05	-0.0548478408813106	-0.0285429165098717	0.138895722986881	-0.00464609967694650	0.110128028932654	0.00613750474698841	-0.0733299019224537	-0.106693672873886	0.0222945224121206	7.22356579406679e-05	-0.0419593543100509	-0.0250084661912003	0.00721376671002126	-0.0368348879941025	0.0630596721646524	-0.0127951044026047	-0.175677190062477	0.00382011835422000	0.0812708212289852
0.0294539799472527	-0.0116573410843200	-0.0436967355174779	-0.00668971102231396	0.0668346841955574	-0.00856374790624895	-0.117886263642120	0.0620751398090484	0.0964326679669155	-0.0626186354752545	-0.0688254716933066	0.129323216506777	0.0445760486601805	0.0707879788944869	-0.0199126760962773	-0.101388680512760	-0.116597407828478	0.0318504350273060	0.0269952900261062	-0.0472984220016119	-0.0654489244072998	0.0686068400313263	-0.0318608423139738	0.0682098834779008	-0.0872248455086567	-0.156189726285131	-0.0133396603321169	0.0576763253400152
-0.00195079502327711	-0.00535396816391845	-0.0121036199338008	-0.00474087716560732	0.0508638896376018	-0.00517744522303987	-0.0501144949554360	0.0154917405834014	-0.0150780436888638	-0.0477317406395498	-0.0114413354967237	0.110467240057227	0.00672308678128236	0.0699241872801948	0.0141992082454764	-0.00729230646675613	-0.0571210825505282	0.0191630590334986	0.0108205637576521	0.0130665978552942	-0.0476848594543295	-0.0104865247522089	-0.00373071291545191	0.0540561723049188	-0.0444767851929346	-0.136072333191947	0.00615730550370175	0.0514074901009105
Increased Hunger suggestion group VMPFC
0.0744873797931863	0.0593300211219224	0.00441780328227414	-0.0377190214443242	0.0169946797516168	-0.00480009158665309	0.00464774267260485	-0.0123332374598155	0.00838541791549725	0.0311395215457097	0.0560126617681036	0.136728985042021	-0.0989006696458843	-0.0219959305040417	0.0541855293692898	-0.105262416047191	-0.00312218436740790	0.0456664990342583	0.149470947156064	0.0316328369466156	0.0605197610709624	-0.0685432924296774	0.0266340021636116	0.0405240701899895	-0.0199167055959793	-0.0199301798278745	0.0138217598562819	-0.0875566861779914	0.0117503922689408
-0.125093165502875	0.0926650462392016	-0.113709706053707	-0.0547814602954465	0.0416812391238325	-0.0254197943232937	-0.0225503380165008	-0.0541710730798367	0.0147858893048749	0.100178267545206	-0.00631020887240416	0.0693933713356976	-0.0218148901593811	-0.0560367402425625	-0.0227535322526845	0.0709764841765939	-0.0593730021049186	0.0292045342993640	0.190915350814705	0.0111730505716098	0.0610449330720103	0.0691174312398135	0.0765123388080869	0.0533698520966572	-0.0353194857161117	-0.0910223951427693	-0.0359713601305200	-0.0815933470470550	0.000327320080643159
-0.170412874505747	0.0914780234363575	-0.107170262029390	-0.0493788117926796	0.0360161854930497	0.0958665585773664	-0.0300056500026984	-0.0858919039249369	0.00479547719517411	0.124842411301461	-0.0732443726388233	0.0294033568965903	0.0451117822559383	-0.0440222246311944	-0.159733768908141	0.150002453621918	-0.0275062493054495	0.0703432913233582	-0.0891703756869076	-0.0628942426520050	0.0576933533032360	0.216369830451052	0.127793232655789	0.0540624215604967	-0.0885256808889659	0.0512857788859840	-0.0628450843280431	-0.147664407609798	0.0415290386479812
-0.0796652203430690	0.199919321930979	-0.0984534427465704	-0.0437847394501698	0.0530101830888067	0.0677878650624013	-0.00964329957674835	-0.122414922996093	0.0292348425306239	0.121519261222733	-0.0259288080585475	0.0747329376319443	0.0910989756747071	-0.0210206762796404	-0.172206270843699	0.387114383399983	-0.0331627372653789	0.102540307498662	-0.243037540337002	-0.0932032796436178	0.0321427342472688	0.259160568111447	0.328900137651892	0.0971006102031912	0.00267411096884764	0.169353880535425	0.0114954802236484	-0.196300237285618	0.149660019802284
-0.00405235941374934	0.236994212889573	-0.0986740941423291	0.0247009245946175	0.0585854250118155	0.0728438950149999	0.0256576239052834	-0.120997529579229	0.0364844641239241	0.144283713568688	0.0276601756789483	0.0230131394197686	0.128712446142904	-0.0369275829591620	-0.197936801734544	0.513149028514970	-0.0180054751249508	0.0920178507490576	-0.223059944399081	-0.137174822175548	0.0973354921063796	0.296727561267172	0.394992759723719	0.0693344227519107	0.0289051982838536	0.0412383646155917	0.0152231818996084	-0.194534557013696	0.211482549262298
0.0856444082101132	0.290295198278444	-0.113795495346013	-0.0190400282339056	0.0689798937019410	0.109814558859580	0.0311344293141973	-0.154473268277931	0.0257747520181257	0.119382458338459	0.00259729669057495	0.0550533087393818	0.0556273777959922	-0.0478233105569274	-0.218629285057561	0.566017181011889	0.00374740710395540	0.127410313124057	-0.136904868680061	-0.112611198627525	0.0952189827689435	0.394118593698063	0.395025027806954	0.125101573334155	0.0453445805079521	0.0112514748362184	0.0346594161665946	-0.165471373770601	0.211516439633114
0.179912077548974	0.289008308024387	-0.118859629898702	0.0228337077265256	0.0576183843616277	0.0848678732099715	0.0167049139142943	-0.159264390600459	0.0509694256640556	0.115277784314247	0.0220784735214747	0.0846794828507011	-0.0542369713937061	-0.0365575834615608	-0.299439783109119	0.647706949434963	0.00273559562649986	0.113906719777324	-0.0162660067443450	-0.106100650420603	-0.0229399842390388	0.314051389617516	0.413548261586824	0.171374234778806	0.0570327403480506	0.0203451254772672	0.0220612938747935	-0.243809881439633	0.133198466673184
0.243216485320699	0.257720658859138	-0.170984948077882	0.0260001756247688	0.0520289635373651	0.0738688160622851	-0.0404731105047861	-0.152099488052159	0.0361144192399765	0.0520145933779616	-0.00429430001397771	0.0298416522124241	-0.0881690162543703	-0.0235389921939661	-0.233285409300885	0.577405471326024	-0.00111774941048394	0.0972759907363126	-0.0426950828180681	-0.114918490842972	-0.0580248429893280	0.330436460951466	0.331746679864179	0.168419499171518	0.0666877908925332	-0.0450637684440055	0.0234151271757339	-0.225675704406400	0.0771469589671806
0.236828228233395	0.170855744197420	-0.154014436787117	0.0308817722773358	0.0310922220597272	0.0734255903668565	-0.0806336921100499	-0.167922040990596	0.0234370014397624	0.00737887033259591	0.0122893673212104	0.0272880382697496	-0.105340706610988	-0.00649941871727320	-0.297306315488996	0.612142527968052	-0.000886961128510743	0.0462541153990769	-0.0460781981497018	-0.145354058378199	-0.151402636644680	0.320498782422516	0.210532313598092	0.178530136673990	0.0672778916776239	0.00466177643351286	-0.0310410758920888	-0.241535103727528	-0.0116570389877650
0.194347710259804	0.122544442451090	-0.0424352934007994	0.0677682458211386	0.0123737015540870	-0.00320658530006680	-0.127561730722195	-0.0879376683295409	0.0192629691345932	-0.0497653115359891	0.00232791556354329	-0.00514851772773430	-0.194877469162436	-0.00522471266537633	-0.291084859352392	0.520690146218557	-0.0180025096294323	0.0209704016300018	0.112205378401757	-0.181392284205198	-0.223650128236442	0.220043398231699	0.167165141789910	0.167794237908440	0.0494847487792790	-0.0206644180030079	-0.0187832456656307	-0.230372679421570	-0.0318436421207409
0.154708780565673	0.0105219447284424	0.0273072905517802	0.111538837071846	-0.0234901924955272	0.0331365328193872	-0.107343372041700	-0.0511165495247309	0.0520309014316232	-0.120094629132805	-0.0378784991253864	-0.0638266331152785	-0.150845025023790	0.00727881122780878	-0.201916568887498	0.448844105818487	0.00330581792407847	0.00793155303167184	0.0642243207729406	-0.173319607866239	-0.219659567824485	0.133583477425053	-0.0685881968393227	0.171911218116628	0.0368114103457347	0.0322755844189621	-0.0551637129726768	-0.254167654497269	-0.100436732294631
0.158902678415662	-0.0484588554984983	-0.0664185259632531	0.104424177873473	-0.0426966422847792	0.0187560640438345	-0.0889365262673647	-0.0573450469408278	0.0142509184700250	-0.120986077227223	-0.00979693779891806	-0.0396251079391815	-0.107904618816169	0.00983630984202774	-0.282240297810880	0.352115738253701	0.00561275133844446	0.00730161702257727	0.102628370496666	-0.116490006915857	-0.303080840821107	0.0550317003282607	-0.188774556672216	0.167252159153000	-0.0356913286347662	0.0157865607886135	-0.0752027990562705	-0.179240948617519	-0.0881171962090645
0.164967517692179	-0.0559925845389849	-0.0404159767749509	0.103901574716983	-0.0440395157331270	0.00100705999668853	-0.0902459923309782	-0.0480604309895076	0.0238045313268196	-0.149959697730857	-0.0135122140339104	-0.0269092142945944	-0.0767107766443044	0.0489289661714531	-0.225707566475615	0.302784297591128	0.00434334377813914	-0.0323443094189404	0.0436926344730371	-0.104845584333281	-0.393743551581287	0.0700395026082809	-0.283482278479695	0.0946256963963235	-0.0167808240784431	0.110829960768059	-0.0822830213774907	-0.232275939815144	-0.0319787313127813
0.139689894398340	-0.0987732665371419	-0.120397393655467	0.0570855670864877	-0.0559185641162196	0.00362034538465064	-0.116908267375815	-0.0361921607378610	0.0338263043841168	-0.155762569387245	-0.0240439385456990	-0.0291033968627712	-0.0556323104897278	0.0567033653354413	-0.267652074667905	0.396761149913027	0.00749963985882865	-0.0129146750932731	0.0100059709772766	-0.0977249106075598	-0.386146313870283	0.00851942383193394	-0.275023223898416	0.0828129793181835	-0.0325426918909299	0.0653741681868653	-0.0683404155723777	-0.174149292114615	0.0370998054024908
0.116839826118521	-0.115756035003267	-0.0810623679388930	0.0341355391333880	-0.0403312723689400	-0.00164403972499111	-0.0692110771534708	-0.0153115765016340	0.0416034863890134	-0.176492910330649	0.00962885320695626	-0.0467131226799708	-0.0663495919285777	0.0692799411861534	-0.282302727647551	0.330732786038849	-0.00970582669203731	-0.0307338451305143	-0.212513842946126	-0.127093754937992	-0.338835312920961	0.0284223308033552	-0.199331003798455	0.0769624523537979	0.0248672060646146	0.119646371325660	-0.0695758360921624	-0.117660640795898	0.0241797334787003
0.148860011457093	-0.0256021177387007	-0.135201040354066	0.0131069184517067	-0.0257344962158276	-0.00161336975887594	-0.0605803688887099	0.0236138392139283	0.0470003588214061	-0.190199162443522	0.000229734189007371	-0.0797268398349802	-0.111279324968686	0.0596451153260508	-0.222203707957120	0.392864935567407	0.0222764801167560	-0.0307141728871148	-0.202053234834999	-0.100187941513868	-0.372018721764078	0.00916437126368603	-0.0936660387590786	0.0734086653252693	0.0384387266259197	0.122539764785118	-0.0402990049065143	-0.118716913130854	0.0578008964705317
0.206023700360594	-0.0154575369030921	-0.126707038235719	0.0581970616275571	-0.0410298222071670	-0.00502412806806957	-0.0586359900265745	0.0493424465671235	0.0485816767509637	-0.206248292530685	0.0345578767570496	-0.0699971692030919	-0.0500938744633342	0.0472156621130342	-0.188668339350367	0.335043036657850	0.00110467604457783	-0.0186753219775367	-0.208580354247264	-0.0710140133678913	-0.381275289483862	-0.0209679391930912	-0.0459297551512196	0.0628284592433443	0.0273633344367726	0.0200245667068412	-0.0507051958470212	-0.133637563710393	0.00222795410204015
0.233158880505303	0.107350948386643	-0.185790030269280	0.0697088986065977	-0.00938028784914552	-0.0605975596003887	-0.0323498088735796	0.0483018573738550	0.0265241868379311	-0.197667043902263	0.0689334009638629	-0.100828817881427	2.22009349867794e-05	0.0396055739987468	-0.258348082057022	0.263707902637451	-0.0229022410189791	-0.0133199219305108	-0.305851854786943	-0.0530215921020872	-0.379952598965467	0.0212156260512531	0.109609445649988	0.0599939488528513	0.0361038659793634	-0.0321250709194040	-0.0590411946324931	-0.141395649194639	0.0428211385801770
0.275407637161600	0.107871236134158	-0.128543724018051	0.0867950541180526	0.00586175321925052	-0.0740014971888546	-0.0225628498032304	0.0520837882589561	0.0254781535041760	-0.175158820977553	0.0805693986512657	-0.130631857266494	-0.0321467503965697	0.0374639091880423	-0.195485617802939	0.187691757691438	-0.0322448467864485	-0.0511187579081053	-0.291912674246818	-0.0587167402276178	-0.384800719754572	0.0246594997839557	0.0884512011461346	0.0350851004675849	0.0808206788624742	0.0128786124207198	-0.0978989475773554	-0.155186288302179	0.0203595944482587
0.319515523183763	0.143072664413760	-0.146173995257317	0.0781415444561882	0.0119241798070002	-0.0526099980804945	0.00809772088796700	0.0532723580063190	0.0294649944991266	-0.169657490470448	0.109988979246493	-0.165503992967550	-0.0519063366730482	0.00929853165790731	-0.191329739508870	0.162025564308484	0.000584044333863176	-0.0308420079956168	-0.217470348540730	-0.0512212053904172	-0.315433141596789	0.0567758702090326	0.129604999835214	0.0812261319880287	0.112231599021871	0.00222930487405121	-0.0909186506024633	-0.0746757897667202	0.0197650115150817
0.335859632900003	0.140789982128322	-0.0414326275520266	0.0844014882707022	-0.000533105329686462	-0.0395287514830627	0.0110430806817299	0.0256046693989431	0.0156108758334998	-0.136373715227804	0.0845979580998225	-0.158251845036481	0.0183972409724976	0.00122727603934113	-0.140826712301986	0.145742095457730	-0.0100272810780835	-0.0371509243545567	-0.140978002931559	-0.0348376823319626	-0.245211258548499	0.0722790901484779	0.118840735919176	0.0980952954342208	0.0949975537600178	0.109517726267516	-0.0822438980774502	-0.0385457314738802	0.0314859908267114
0.304673474298294	0.0967805709014579	-0.0303916242101671	0.112096638213332	0.00386210041751875	-0.0339407320240220	0.0157276522375816	0.0632641169941764	0.0141933859156223	-0.115352137843685	0.0716501330470982	-0.117346141445269	0.0726028169798389	-0.0222105284536596	-0.0907261750494621	0.0480854226298082	0.0165882741401744	-0.0170141358878132	-0.101984510974504	-0.0253222113627194	-0.292691252359171	0.0352846072696314	0.148792509665976	0.0784211738722533	0.0731749900992702	0.0121296673929302	-0.0684487382416900	-0.100511469954548	0.0375957225005160
0.249147374978640	0.128031693063508	0.0139314465791081	0.0989624635588410	-0.00308417736954234	-0.0225200461393150	0.0469247528972256	0.0465687458838712	-0.00714471494219169	-0.0751649994108195	0.0986315277979492	-0.102661736897376	0.0673312044337096	-0.0333913016623428	-0.0593242805347273	0.0286860194271314	0.0237276244062239	-0.00776260795977778	-0.00989359222426623	-0.0368687125750065	-0.183624023875945	0.0190188476491683	0.152653767044395	0.0772245349602535	0.0531551055802485	0.0273154634635637	-0.0677113477826363	-0.0848802418462603	0.00896869891739203
0.209504477449189	0.0794170320591514	0.0529449858512066	0.107660815518452	-0.0168975872858535	-0.0367739092497969	0.0532984824630931	0.0360138150612233	0.0144580504046837	-0.0646025299570973	0.0961891415154768	-0.104716052567125	0.0804543521645562	-0.0223842147176516	-0.0215350106244277	-0.0364694996989730	-0.00684855220704634	-0.0310330797346972	-0.149702393603857	-0.0373558871957441	-0.132979668048971	0.00517873675257232	0.0428205670494176	0.0396526796975540	0.0670972902335835	-0.0254711264746988	-0.0723696489954302	-0.0306591875798713	0.0318464930281000
0.144554937886907	0.0564162719555302	0.0607551524668785	0.0786475825118721	-0.000462999860467010	-0.0492449240941562	0.0310916247685857	0.0245523265247034	0.00482900926101823	-0.0308030873524271	0.0754711207302170	-0.0708439843827455	0.0296270341159232	-0.0400407876899689	-0.00276577245415235	-0.0148507435800141	0.00368180310994041	-0.00347173425358601	-0.0210787004315083	-0.0243704684116725	-0.0794681888728770	0.00172157140337380	0.0895994490263285	0.0354719208067584	0.0443919505477898	0.161883643522027	-0.0311056620584642	0.00700371726905533	0.0290304877835468
0.0914519315924556	0.0416759174195466	-0.0330744533152000	0.0172721368948085	-0.0258541370289049	-0.0133984419676532	0.0471480129877910	0.0239381444991833	0.00941030613168859	-0.0242109687393295	0.0685752186718169	-0.0367633132858496	0.0599388871417529	-0.00283779436967088	-0.0627979193417324	-0.00704982165518895	0.0260702310264712	-0.0270561608853391	-0.0133352827983203	0.0107332766294442	-0.0714050176943222	0.0242347034539473	0.00309313027974081	0.0370354331390239	0.0178470512084592	0.105077863398332	-0.000406582179055796	0.110188168483507	0.0200021353046899

## Sheet: Figure 3a
Figure 3a
		Group			Beta estimates for R dlPFC			Change in Hunger ratings
		decreased	increased		decreased	increased		decreased	increased
		-1	1		0.153082	1.1743		2	0
					0.328744	2.8276		0.667	1
					5.45144	4.65708		4.333	1.334
					0.165722	1.33032		-3.333	2
					3.3618	0.125431		2	-2
					-1.95654	-0.662584		0.334	0.666
					0.243601	0.0635099		1	1.666
					1.63589	1.74993		0.333	2.334
					0.921509	4.36837		2	2.666
					0.0403412	4.0993		1.333	-0.333
					0.896941	2.06207		1.667	2
					0.418929	2.4735		0.667	1.333
					0.561216	3.07394		0.333	1
					2.39809	2.10325		2	1
					2.82857	0.505597		0.333	0.666
					2.87706	0.833067		1.666	0.334
					1.35485	3.97021		-0.333	1
					-0.881705	3.72301		-1.666	2
					2.33043	4.09327		0	2
					0.532322	3.65198		-1.333	0.333
					-0.551472	1.18679		-1	1
					0.78729	0.0428104		1	0.666
					-0.414508	-0.62431		1	1.333
					2.96504	2.58669		0	2.667
					1.00685	1.83768		0.334	2.333
					-0.134913	-0.0680341		1	3
					1.07186	6.18631		0.667	4
					0.783386	-0.848881		0.333	0.667
						2.32781			2.333
				p values	0.0309289			0.0400972

## Sheet: Figure 3b
posterior parameter chains			parameter	health	taste	time	noise	nDT	bias	group	dd
Figure 3b				0.0122888000000000	0.573686000000000	1.66590000000000	0.925180000000000	0.281307000000000	0.433723000000000	-1	-0.561397200000000
				0.0456195000000000	0.492309000000000	-3.50115000000000	0.877405000000000	0.381628000000000	0.439499000000000	-1	-0.446689500000000
-1	decreased hunger suggestion			0.0321201000000000	0.553440000000000	1.10317000000000	0.872999000000000	0.368091000000000	0.439838000000000	-1	-0.521319900000000
0	control			0.0638714000000000	0.523552000000000	-2.53990000000000	0.872146000000000	0.384393000000000	0.429531000000000	-1	-0.459680600000000
1	increased hunger suggestion			0.0352742000000000	0.496863000000000	-0.544636000000000	0.907526000000000	0.392709000000000	0.447259000000000	-1	-0.461588800000000
dd	relative difference health versus taste weights			0.0831786000000000	0.537183000000000	-2.74561000000000	0.913166000000000	0.348689000000000	0.447186000000000	-1	-0.454004400000000
				0.0267478000000000	0.566154000000000	-4.83434000000000	0.870502000000000	0.386069000000000	0.411617000000000	-1	-0.539406200000000
				0.0881206000000000	0.498919000000000	1.15746000000000	0.871078000000000	0.357158000000000	0.443556000000000	-1	-0.410798400000000
				0.149080000000000	0.460331000000000	1.76541000000000	0.871793000000000	0.367571000000000	0.420844000000000	-1	-0.311251000000000
				0.0752321000000000	0.491407000000000	1.99365000000000	0.880447000000000	0.378574000000000	0.438028000000000	-1	-0.416174900000000
				0.0197591000000000	0.524379000000000	3.45225000000000	0.794228000000000	0.435196000000000	0.441401000000000	-1	-0.504619900000000
				-0.00455948000000000	0.587168000000000	1.16570000000000	0.880532000000000	0.405311000000000	0.435739000000000	-1	-0.591727480000000
				0.0505136000000000	0.537943000000000	-2.07276000000000	0.853252000000000	0.386346000000000	0.412369000000000	-1	-0.487429400000000
				0.0292518000000000	0.480868000000000	4.38817000000000	0.951637000000000	0.405717000000000	0.441470000000000	-1	-0.451616200000000
				0.0721674000000000	0.569359000000000	-1.00340000000000	0.851091000000000	0.382048000000000	0.433775000000000	-1	-0.497191600000000
				-0.00667807000000000	0.521542000000000	-2.66996000000000	0.907017000000000	0.322591000000000	0.464023000000000	-1	-0.528220070000000
				0.0329043000000000	0.591773000000000	-0.617545000000000	0.843400000000000	0.401202000000000	0.432267000000000	-1	-0.558868700000000
				0.0530807000000000	0.524207000000000	1.66228000000000	0.866003000000000	0.361254000000000	0.412185000000000	-1	-0.471126300000000
				0.101839000000000	0.534528000000000	1.05542000000000	0.869886000000000	0.368657000000000	0.405752000000000	-1	-0.432689000000000
				0.0297891000000000	0.581347000000000	0.965035000000000	0.900719000000000	0.384909000000000	0.423460000000000	-1	-0.551557900000000
				0.00796326000000000	0.536526000000000	-4.79170000000000	0.920569000000000	0.424915000000000	0.438210000000000	-1	-0.528562740000000
				0.0751903000000000	0.546419000000000	1.49446000000000	0.843792000000000	0.407317000000000	0.438633000000000	-1	-0.471228700000000
				0.0503908000000000	0.595517000000000	0.465630000000000	0.858619000000000	0.339550000000000	0.423671000000000	-1	-0.545126200000000
				0.0136292000000000	0.651758000000000	1.84063000000000	0.876277000000000	0.392018000000000	0.425559000000000	-1	-0.638128800000000
				0.0194056000000000	0.492792000000000	1.15691000000000	0.899054000000000	0.386194000000000	0.441213000000000	-1	-0.473386400000000
				0.0433028000000000	0.491939000000000	0.574934000000000	0.866362000000000	0.382456000000000	0.454340000000000	-1	-0.448636200000000
				0.0537238000000000	0.575708000000000	2.45122000000000	0.842807000000000	0.371249000000000	0.434412000000000	-1	-0.521984200000000
				0.0405489000000000	0.567834000000000	-3.67610000000000	0.906944000000000	0.423920000000000	0.429437000000000	-1	-0.527285100000000
				0.0644407000000000	0.545399000000000	3.58945000000000	0.851591000000000	0.352668000000000	0.418123000000000	-1	-0.480958300000000
				0.0466255000000000	0.588309000000000	-0.856976000000000	0.839967000000000	0.395688000000000	0.416761000000000	-1	-0.541683500000000
				0.0383132000000000	0.545471000000000	0.251186000000000	0.859945000000000	0.405406000000000	0.421730000000000	-1	-0.507157800000000
				0.0710499000000000	0.472404000000000	-1.15393000000000	0.864631000000000	0.355292000000000	0.433599000000000	-1	-0.401354100000000
				0.0798759000000000	0.586493000000000	3.00672000000000	0.918145000000000	0.368175000000000	0.428005000000000	-1	-0.506617100000000
				0.0425861000000000	0.582307000000000	-0.358644000000000	0.841708000000000	0.371685000000000	0.430978000000000	-1	-0.539720900000000
				0.0942046000000000	0.441578000000000	2.83203000000000	0.857463000000000	0.337256000000000	0.423297000000000	-1	-0.347373400000000
				0.00575668000000000	0.574707000000000	-1.99127000000000	0.886521000000000	0.379520000000000	0.418323000000000	-1	-0.568950320000000
				0.00489919000000000	0.593539000000000	2.43894000000000	0.853107000000000	0.383705000000000	0.435255000000000	-1	-0.588639810000000
				0.0115557000000000	0.567759000000000	-1.48377000000000	0.879430000000000	0.375284000000000	0.446564000000000	-1	-0.556203300000000
				0.0315120000000000	0.519454000000000	2.62961000000000	0.860245000000000	0.370409000000000	0.441135000000000	-1	-0.487942000000000
				0.0702194000000000	0.443189000000000	1.73912000000000	0.922606000000000	0.401867000000000	0.420493000000000	-1	-0.372969600000000
				0.0677178000000000	0.507158000000000	-2.33378000000000	0.897616000000000	0.339434000000000	0.437453000000000	-1	-0.439440200000000
				0.0769881000000000	0.604520000000000	1.60947000000000	0.830760000000000	0.399961000000000	0.442792000000000	-1	-0.527531900000000
				0.0315627000000000	0.561305000000000	1.08159000000000	0.887258000000000	0.371714000000000	0.413762000000000	-1	-0.529742300000000
				0.0570429000000000	0.553701000000000	-0.665209000000000	0.902994000000000	0.343001000000000	0.441484000000000	-1	-0.496658100000000
				0.0425445000000000	0.605837000000000	1.58515000000000	0.856108000000000	0.398713000000000	0.440797000000000	-1	-0.563292500000000
				0.0196523000000000	0.640796000000000	-2.92682000000000	0.880430000000000	0.373873000000000	0.427995000000000	-1	-0.621143700000000
				0.0666995000000000	0.569099000000000	-4.32783000000000	0.892203000000000	0.345409000000000	0.455034000000000	-1	-0.502399500000000
				0.0389973000000000	0.530152000000000	-3.98518000000000	0.880732000000000	0.387986000000000	0.430862000000000	-1	-0.491154700000000
				-0.0160783000000000	0.550176000000000	4.44089000000000	0.891602000000000	0.398351000000000	0.429361000000000	-1	-0.566254300000000
				-0.0130367000000000	0.483333000000000	-2.84369000000000	0.905358000000000	0.406958000000000	0.424985000000000	-1	-0.496369700000000
				-0.0304789000000000	0.626936000000000	-3.96819000000000	0.852189000000000	0.401695000000000	0.434219000000000	-1	-0.657414900000000
				0.0346095000000000	0.498168000000000	2.85887000000000	0.930721000000000	0.372031000000000	0.448607000000000	-1	-0.463558500000000
				0.0577428000000000	0.518412000000000	4.94993000000000	0.897509000000000	0.413705000000000	0.442241000000000	-1	-0.460669200000000
				0.0993248000000000	0.540930000000000	-1.28698000000000	0.885894000000000	0.334934000000000	0.431793000000000	-1	-0.441605200000000
				-0.0156705000000000	0.505378000000000	-3.14406000000000	0.872341000000000	0.426002000000000	0.432351000000000	-1	-0.521048500000000
				0.0780238000000000	0.530431000000000	-2.32760000000000	0.916377000000000	0.409153000000000	0.412338000000000	-1	-0.452407200000000
				0.0633048000000000	0.447759000000000	1.13082000000000	0.897466000000000	0.394206000000000	0.452269000000000	-1	-0.384454200000000
				0.0345371000000000	0.549288000000000	-4.78666000000000	0.889405000000000	0.381289000000000	0.426707000000000	-1	-0.514750900000000
				0.0106884000000000	0.567650000000000	-1.61854000000000	0.888695000000000	0.359690000000000	0.426208000000000	-1	-0.556961600000000
				0.0526238000000000	0.499620000000000	1.66950000000000	0.875101000000000	0.349009000000000	0.444428000000000	-1	-0.446996200000000
				0.0290430000000000	0.478591000000000	-4.60390000000000	0.869364000000000	0.411669000000000	0.435174000000000	-1	-0.449548000000000
				0.0811780000000000	0.462363000000000	-2.94388000000000	0.891921000000000	0.397302000000000	0.428988000000000	-1	-0.381185000000000
				0.0676583000000000	0.533196000000000	2.01796000000000	0.857291000000000	0.382206000000000	0.419001000000000	-1	-0.465537700000000
				0.0756510000000000	0.546750000000000	3.57641000000000	0.871709000000000	0.413895000000000	0.408408000000000	-1	-0.471099000000000
				0.0178611000000000	0.569987000000000	1.00123000000000	0.866893000000000	0.381843000000000	0.425155000000000	-1	-0.552125900000000
				0.0514652000000000	0.501512000000000	-2.80160000000000	0.909307000000000	0.423122000000000	0.451468000000000	-1	-0.450046800000000
				0.0849771000000000	0.551087000000000	-2.35958000000000	0.917203000000000	0.361557000000000	0.408942000000000	-1	-0.466109900000000
				0.0450019000000000	0.549319000000000	-1.22220000000000	0.920442000000000	0.404661000000000	0.421761000000000	-1	-0.504317100000000
				0.0138199000000000	0.521438000000000	0.628929000000000	0.893551000000000	0.372132000000000	0.435725000000000	-1	-0.507618100000000
				0.0366419000000000	0.527012000000000	1.94094000000000	0.871086000000000	0.389659000000000	0.430353000000000	-1	-0.490370100000000
				0.0133666000000000	0.513225000000000	-3.45452000000000	0.870614000000000	0.416764000000000	0.437314000000000	-1	-0.499858400000000
				-0.0141259000000000	0.532173000000000	0.0407250000000000	0.887587000000000	0.363220000000000	0.436247000000000	-1	-0.546298900000000
				0.0615832000000000	0.547998000000000	0.686370000000000	0.829476000000000	0.369931000000000	0.445761000000000	-1	-0.486414800000000
				0.0567709000000000	0.510532000000000	-1.02990000000000	0.867386000000000	0.345150000000000	0.425291000000000	-1	-0.453761100000000
				0.0578602000000000	0.512539000000000	4.72147000000000	0.882146000000000	0.391701000000000	0.434727000000000	-1	-0.454678800000000
				0.0592895000000000	0.601846000000000	-3.44709000000000	0.868940000000000	0.352572000000000	0.449500000000000	-1	-0.542556500000000
				-0.0125362000000000	0.576180000000000	0.516019000000000	0.872505000000000	0.410258000000000	0.445667000000000	-1	-0.588716200000000
				0.0112458000000000	0.526685000000000	3.23421000000000	0.831612000000000	0.328710000000000	0.447230000000000	-1	-0.515439200000000
				0.128154000000000	0.564492000000000	0.152166000000000	0.822477000000000	0.397654000000000	0.436606000000000	-1	-0.436338000000000
				0.0400616000000000	0.493500000000000	-0.767877000000000	0.898135000000000	0.366509000000000	0.422960000000000	-1	-0.453438400000000
				0.0296316000000000	0.530920000000000	-2.09607000000000	0.883747000000000	0.368884000000000	0.437597000000000	-1	-0.501288400000000
				0.0876161000000000	0.602895000000000	3.29299000000000	0.882007000000000	0.403095000000000	0.437179000000000	-1	-0.515278900000000
				0.0456040000000000	0.529176000000000	1.92586000000000	0.831752000000000	0.390677000000000	0.429665000000000	-1	-0.483572000000000
				-0.0138711000000000	0.544803000000000	3.97724000000000	0.877368000000000	0.355705000000000	0.410414000000000	-1	-0.558674100000000
				0.00959630000000000	0.575252000000000	4.11457000000000	0.866260000000000	0.328007000000000	0.440298000000000	-1	-0.565655700000000
				0.0428567000000000	0.552804000000000	3.48468000000000	0.824130000000000	0.364675000000000	0.426820000000000	-1	-0.509947300000000
				0.0351723000000000	0.583644000000000	-0.519398000000000	0.858899000000000	0.358458000000000	0.423910000000000	-1	-0.548471700000000
				0.00465935000000000	0.610948000000000	2.80225000000000	0.890711000000000	0.374581000000000	0.434316000000000	-1	-0.606288650000000
				0.0684292000000000	0.532046000000000	2.09449000000000	0.872279000000000	0.387388000000000	0.433865000000000	-1	-0.463616800000000
				0.0421759000000000	0.551942000000000	-2.73819000000000	0.867640000000000	0.343371000000000	0.435921000000000	-1	-0.509766100000000
				0.0191764000000000	0.541626000000000	-0.211841000000000	0.894025000000000	0.380275000000000	0.414349000000000	-1	-0.522449600000000
				0.0856947000000000	0.587631000000000	1.86045000000000	0.880254000000000	0.389070000000000	0.443609000000000	-1	-0.501936300000000
				0.0500797000000000	0.585316000000000	0.245962000000000	0.889086000000000	0.360143000000000	0.446271000000000	-1	-0.535236300000000
				0.0616721000000000	0.557826000000000	-0.654835000000000	0.895535000000000	0.322723000000000	0.438783000000000	-1	-0.496153900000000
				0.0203496000000000	0.534407000000000	3.49416000000000	0.882940000000000	0.366382000000000	0.432922000000000	-1	-0.514057400000000
				0.0635963000000000	0.515578000000000	3.72999000000000	0.848748000000000	0.347560000000000	0.441073000000000	-1	-0.451981700000000
				0.0115712000000000	0.605957000000000	-3.48472000000000	0.913694000000000	0.345616000000000	0.417667000000000	-1	-0.594385800000000
				0.0384981000000000	0.591746000000000	-2.61004000000000	0.877460000000000	0.378407000000000	0.411495000000000	-1	-0.553247900000000
				0.00652373000000000	0.523995000000000	2.84706000000000	0.848960000000000	0.342390000000000	0.452319000000000	-1	-0.517471270000000
				0.00555959000000000	0.504086000000000	-1.49703000000000	0.839036000000000	0.386454000000000	0.439551000000000	-1	-0.498526410000000
				0.0499828000000000	0.599811000000000	-2.60347000000000	0.894616000000000	0.348174000000000	0.431999000000000	-1	-0.549828200000000
				0.0386117000000000	0.531840000000000	-4.47273000000000	0.917191000000000	0.391691000000000	0.411570000000000	-1	-0.493228300000000
				0.0528539000000000	0.578306000000000	1.76418000000000	0.871756000000000	0.418222000000000	0.421918000000000	-1	-0.525452100000000
				0.0314798000000000	0.568919000000000	2.07485000000000	0.862223000000000	0.385019000000000	0.429221000000000	-1	-0.537439200000000
				-0.00549838000000000	0.541781000000000	-2.77792000000000	0.856728000000000	0.358621000000000	0.448647000000000	-1	-0.547279380000000
				0.0386204000000000	0.557056000000000	-2.96918000000000	0.878793000000000	0.337078000000000	0.427781000000000	-1	-0.518435600000000
				0.00772466000000000	0.577729000000000	1.32536000000000	0.860465000000000	0.419776000000000	0.451085000000000	-1	-0.570004340000000
				0.0352638000000000	0.589249000000000	0.0204110000000000	0.845231000000000	0.374440000000000	0.412488000000000	-1	-0.553985200000000
				0.0798896000000000	0.616302000000000	-2.77261000000000	0.880058000000000	0.356043000000000	0.427602000000000	-1	-0.536412400000000
				0.00798447000000000	0.513519000000000	2.40479000000000	0.893715000000000	0.416666000000000	0.445374000000000	-1	-0.505534530000000
				0.0634615000000000	0.550705000000000	-4.81940000000000	0.876058000000000	0.388296000000000	0.405804000000000	-1	-0.487243500000000
				0.000904442000000000	0.541835000000000	-0.922563000000000	0.845064000000000	0.389705000000000	0.430281000000000	-1	-0.540930558000000
				0.0211695000000000	0.665377000000000	3.19149000000000	0.852090000000000	0.359768000000000	0.410155000000000	-1	-0.644207500000000
				0.0406083000000000	0.554264000000000	1.42111000000000	0.881758000000000	0.431532000000000	0.438546000000000	-1	-0.513655700000000
				0.0506598000000000	0.605445000000000	0.0717663000000000	0.851392000000000	0.403872000000000	0.441032000000000	-1	-0.554785200000000
				0.00834716000000000	0.555301000000000	-3.63229000000000	0.830015000000000	0.380053000000000	0.435307000000000	-1	-0.546953840000000
				0.0162111000000000	0.595776000000000	-0.282335000000000	0.914990000000000	0.349393000000000	0.428834000000000	-1	-0.579564900000000
				-0.0198761000000000	0.525092000000000	0.760698000000000	0.905616000000000	0.344996000000000	0.456230000000000	-1	-0.544968100000000
				-0.0137860000000000	0.562747000000000	-0.618960000000000	0.912970000000000	0.393743000000000	0.418739000000000	-1	-0.576533000000000
				0.0783859000000000	0.568099000000000	-1.24160000000000	0.843414000000000	0.367912000000000	0.443761000000000	-1	-0.489713100000000
				0.0150027000000000	0.520841000000000	-4.91512000000000	0.856139000000000	0.352034000000000	0.430276000000000	-1	-0.505838300000000
				0.0284755000000000	0.566779000000000	2.54290000000000	0.921743000000000	0.392718000000000	0.445212000000000	-1	-0.538303500000000
				-0.0312010000000000	0.591906000000000	2.94152000000000	0.891427000000000	0.369207000000000	0.443915000000000	-1	-0.623107000000000
				-0.00857410000000000	0.641285000000000	2.16839000000000	0.881781000000000	0.368152000000000	0.450237000000000	-1	-0.649859100000000
				0.0143625000000000	0.608356000000000	-2.24368000000000	0.843340000000000	0.367170000000000	0.438149000000000	-1	-0.593993500000000
				0.0394637000000000	0.541201000000000	4.63222000000000	0.899152000000000	0.322673000000000	0.405765000000000	-1	-0.501737300000000
				0.0456205000000000	0.583327000000000	-1.79184000000000	0.857052000000000	0.380508000000000	0.411067000000000	-1	-0.537706500000000
				0.0372059000000000	0.564423000000000	2.05954000000000	0.802848000000000	0.404706000000000	0.423576000000000	-1	-0.527217100000000
				0.0316521000000000	0.630755000000000	-4.37453000000000	0.861973000000000	0.356401000000000	0.426975000000000	-1	-0.599102900000000
				0.0371081000000000	0.539708000000000	-2.76061000000000	0.835337000000000	0.325777000000000	0.438561000000000	-1	-0.502599900000000
				0.00850011000000000	0.488813000000000	-3.85874000000000	0.896978000000000	0.366416000000000	0.414444000000000	-1	-0.480312890000000
				0.0361573000000000	0.498604000000000	3.65772000000000	0.887164000000000	0.462363000000000	0.430084000000000	-1	-0.462446700000000
				0.0294146000000000	0.564475000000000	4.06091000000000	0.860717000000000	0.352769000000000	0.413328000000000	-1	-0.535060400000000
				-0.0182084000000000	0.587910000000000	4.62869000000000	0.862840000000000	0.376177000000000	0.441065000000000	-1	-0.606118400000000
				0.0188664000000000	0.594867000000000	-3.19876000000000	0.863533000000000	0.363610000000000	0.420206000000000	-1	-0.576000600000000
				0.0231174000000000	0.572009000000000	-0.174036000000000	0.866411000000000	0.382352000000000	0.426706000000000	-1	-0.548891600000000
				0.0176410000000000	0.622562000000000	-3.13492000000000	0.865378000000000	0.410126000000000	0.422737000000000	-1	-0.604921000000000
				-0.0282914000000000	0.494024000000000	-1.48123000000000	0.875837000000000	0.403572000000000	0.420152000000000	-1	-0.522315400000000
				0.0121097000000000	0.566280000000000	-0.991182000000000	0.889505000000000	0.363508000000000	0.433369000000000	-1	-0.554170300000000
				0.0270628000000000	0.612580000000000	2.99567000000000	0.834098000000000	0.424458000000000	0.450817000000000	-1	-0.585517200000000
				0.0283624000000000	0.565540000000000	-1.36515000000000	0.887393000000000	0.446261000000000	0.438581000000000	-1	-0.537177600000000
				0.0145408000000000	0.593051000000000	-0.771549000000000	0.869993000000000	0.322585000000000	0.429931000000000	-1	-0.578510200000000
				0.0616145000000000	0.580425000000000	-1.76416000000000	0.889952000000000	0.417054000000000	0.425681000000000	-1	-0.518810500000000
				-0.0171686000000000	0.522664000000000	-4.11375000000000	0.852057000000000	0.380454000000000	0.432608000000000	-1	-0.539832600000000
				0.0779326000000000	0.577463000000000	-0.121871000000000	0.855342000000000	0.382195000000000	0.435946000000000	-1	-0.499530400000000
				-0.00412199000000000	0.609666000000000	-1.21918000000000	0.855967000000000	0.397915000000000	0.434157000000000	-1	-0.613787990000000
				0.0661210000000000	0.525206000000000	-3.36528000000000	0.889670000000000	0.344984000000000	0.425736000000000	-1	-0.459085000000000
				0.0417517000000000	0.613204000000000	2.27186000000000	0.822454000000000	0.392717000000000	0.426350000000000	-1	-0.571452300000000
				0.0408925000000000	0.602642000000000	-3.32799000000000	0.887055000000000	0.401658000000000	0.425089000000000	-1	-0.561749500000000
				0.0365721000000000	0.589556000000000	-2.03859000000000	0.880225000000000	0.407245000000000	0.425319000000000	-1	-0.552983900000000
				0.0287884000000000	0.615457000000000	-1.76142000000000	0.922221000000000	0.435412000000000	0.403482000000000	-1	-0.586668600000000
				0.0446922000000000	0.563232000000000	3.85564000000000	0.856995000000000	0.401554000000000	0.420500000000000	-1	-0.518539800000000
				0.0329255000000000	0.599884000000000	-4.08315000000000	0.899537000000000	0.377671000000000	0.441789000000000	-1	-0.566958500000000
				-0.0287515000000000	0.564990000000000	4.96830000000000	0.834270000000000	0.336240000000000	0.412134000000000	-1	-0.593741500000000
				0.0701843000000000	0.547854000000000	-2.84236000000000	0.853046000000000	0.374552000000000	0.431446000000000	-1	-0.477669700000000
				-0.00776782000000000	0.512360000000000	-2.01784000000000	0.901776000000000	0.404770000000000	0.441455000000000	-1	-0.520127820000000
				0.0322163000000000	0.618398000000000	3.55611000000000	0.866483000000000	0.371716000000000	0.408832000000000	-1	-0.586181700000000
				0.0221545000000000	0.588371000000000	2.63368000000000	0.857850000000000	0.413915000000000	0.435659000000000	-1	-0.566216500000000
				0.0260076000000000	0.543997000000000	-3.16353000000000	0.855584000000000	0.397081000000000	0.419722000000000	-1	-0.517989400000000
				0.0406496000000000	0.478965000000000	2.65980000000000	0.871628000000000	0.338670000000000	0.425676000000000	-1	-0.438315400000000
				0.0362890000000000	0.626921000000000	-1.74593000000000	0.891677000000000	0.376553000000000	0.422934000000000	-1	-0.590632000000000
				0.0156271000000000	0.607066000000000	2.06731000000000	0.852296000000000	0.376535000000000	0.445449000000000	-1	-0.591438900000000
				0.0117970000000000	0.550790000000000	1.26512000000000	0.870386000000000	0.361665000000000	0.434221000000000	-1	-0.538993000000000
				-0.0103295000000000	0.589568000000000	-2.66992000000000	0.870784000000000	0.423976000000000	0.426160000000000	-1	-0.599897500000000
				0.0551016000000000	0.562342000000000	-3.06144000000000	0.914493000000000	0.413832000000000	0.413316000000000	-1	-0.507240400000000
				0.0499971000000000	0.594010000000000	-2.66483000000000	0.871141000000000	0.325367000000000	0.433306000000000	-1	-0.544012900000000
				0.0140931000000000	0.517641000000000	-0.0527569000000000	0.892852000000000	0.317090000000000	0.441806000000000	-1	-0.503547900000000
				-0.00124025000000000	0.625817000000000	3.49136000000000	0.874668000000000	0.395026000000000	0.430235000000000	-1	-0.627057250000000
				0.0546380000000000	0.619831000000000	1.25732000000000	0.848426000000000	0.436127000000000	0.452853000000000	-1	-0.565193000000000
				0.0481451000000000	0.568505000000000	-4.56642000000000	0.873514000000000	0.360066000000000	0.426241000000000	-1	-0.520359900000000
				0.0363093000000000	0.463544000000000	-1.92267000000000	0.876888000000000	0.377549000000000	0.427764000000000	-1	-0.427234700000000
				0.0405701000000000	0.581710000000000	2.33614000000000	0.874494000000000	0.423320000000000	0.429309000000000	-1	-0.541139900000000
				0.00137367000000000	0.491298000000000	-0.986190000000000	0.874875000000000	0.434460000000000	0.412480000000000	-1	-0.489924330000000
				0.0233330000000000	0.548995000000000	-3.40482000000000	0.876996000000000	0.370677000000000	0.437462000000000	-1	-0.525662000000000
				0.0197173000000000	0.551385000000000	4.75224000000000	0.841471000000000	0.364912000000000	0.421248000000000	-1	-0.531667700000000
				0.0194896000000000	0.479586000000000	1.01231000000000	0.822239000000000	0.402672000000000	0.422011000000000	-1	-0.460096400000000
				0.0178120000000000	0.580990000000000	-4.13156000000000	0.830695000000000	0.352282000000000	0.438294000000000	-1	-0.563178000000000
				-0.00311455000000000	0.566128000000000	-0.555300000000000	0.857165000000000	0.441603000000000	0.438713000000000	-1	-0.569242550000000
				0.0459796000000000	0.556053000000000	-3.99512000000000	0.870853000000000	0.378962000000000	0.430560000000000	-1	-0.510073400000000
				0.0482308000000000	0.562027000000000	3.39779000000000	0.875800000000000	0.360381000000000	0.413946000000000	-1	-0.513796200000000
				0.0215709000000000	0.586017000000000	-2.46549000000000	0.893293000000000	0.388461000000000	0.426662000000000	-1	-0.564446100000000
				0.0568983000000000	0.629610000000000	0.396182000000000	0.914278000000000	0.403023000000000	0.441902000000000	-1	-0.572711700000000
				0.0171704000000000	0.566343000000000	-4.66437000000000	0.847766000000000	0.389048000000000	0.423574000000000	-1	-0.549172600000000
				-0.0164138000000000	0.562092000000000	-0.957680000000000	0.856848000000000	0.379146000000000	0.445923000000000	-1	-0.578505800000000
				0.00277333000000000	0.539928000000000	-1.66876000000000	0.877380000000000	0.388549000000000	0.430538000000000	-1	-0.537154670000000
				0.0179692000000000	0.506518000000000	3.92735000000000	0.850188000000000	0.321491000000000	0.414833000000000	-1	-0.488548800000000
				-0.00157251000000000	0.594232000000000	0.330434000000000	0.863644000000000	0.376990000000000	0.428245000000000	-1	-0.595804510000000
				0.0460651000000000	0.565498000000000	-4.87114000000000	0.921662000000000	0.404301000000000	0.440200000000000	-1	-0.519432900000000
				0.0552737000000000	0.537090000000000	-1.85292000000000	0.848933000000000	0.362374000000000	0.435157000000000	-1	-0.481816300000000
				0.00498795000000000	0.447663000000000	4.73997000000000	0.887790000000000	0.364963000000000	0.441254000000000	-1	-0.442675050000000
				0.0469734000000000	0.558465000000000	3.21997000000000	0.888844000000000	0.355914000000000	0.428254000000000	-1	-0.511491600000000
				0.0227086000000000	0.565251000000000	0.195976000000000	0.934367000000000	0.414090000000000	0.427794000000000	-1	-0.542542400000000
				0.0534831000000000	0.535925000000000	-4.01234000000000	0.887699000000000	0.430327000000000	0.413896000000000	-1	-0.482441900000000
				0.0449216000000000	0.560285000000000	2.26966000000000	0.868576000000000	0.345690000000000	0.420497000000000	-1	-0.515363400000000
				-0.0166237000000000	0.550377000000000	-4.03060000000000	0.867200000000000	0.347489000000000	0.425215000000000	-1	-0.567000700000000
				0.00638177000000000	0.646567000000000	-2.46334000000000	0.920954000000000	0.386004000000000	0.421302000000000	-1	-0.640185230000000
				0.0636699000000000	0.607370000000000	-3.65990000000000	0.913762000000000	0.386390000000000	0.424448000000000	-1	-0.543700100000000
				0.0338988000000000	0.517305000000000	-1.61028000000000	0.873371000000000	0.401659000000000	0.410616000000000	-1	-0.483406200000000
				0.0650576000000000	0.565924000000000	-3.08360000000000	0.882993000000000	0.406024000000000	0.440074000000000	-1	-0.500866400000000
				0.0586767000000000	0.605430000000000	-3.14576000000000	0.816619000000000	0.381189000000000	0.444294000000000	-1	-0.546753300000000
				0.0308593000000000	0.534056000000000	2.13033000000000	0.914580000000000	0.364491000000000	0.434386000000000	-1	-0.503196700000000
				0.0316103000000000	0.513959000000000	4.55245000000000	0.926157000000000	0.396206000000000	0.435357000000000	-1	-0.482348700000000
				0.00886326000000000	0.614351000000000	-2.51144000000000	0.872682000000000	0.414113000000000	0.420910000000000	-1	-0.605487740000000
				0.0257412000000000	0.600576000000000	4.63003000000000	0.860789000000000	0.409620000000000	0.440844000000000	-1	-0.574834800000000
				0.0512957000000000	0.570784000000000	-3.79834000000000	0.836560000000000	0.368545000000000	0.458016000000000	-1	-0.519488300000000
				0.0389786000000000	0.486718000000000	3.68899000000000	0.863304000000000	0.418970000000000	0.437181000000000	-1	-0.447739400000000
				0.0404856000000000	0.523618000000000	-2.60168000000000	0.897349000000000	0.403028000000000	0.429904000000000	-1	-0.483132400000000
				0.0209902000000000	0.560973000000000	0.665226000000000	0.876929000000000	0.419876000000000	0.436224000000000	-1	-0.539982800000000
				0.0320608000000000	0.585675000000000	4.54156000000000	0.945143000000000	0.386036000000000	0.409044000000000	-1	-0.553614200000000
				0.0685149000000000	0.504076000000000	-0.652343000000000	0.846361000000000	0.400423000000000	0.433006000000000	-1	-0.435561100000000
				0.0645933000000000	0.657748000000000	-0.762962000000000	0.863436000000000	0.369534000000000	0.425463000000000	-1	-0.593154700000000
				0.0224385000000000	0.509405000000000	-1.09210000000000	0.879667000000000	0.430279000000000	0.423783000000000	-1	-0.486966500000000
				0.0102415000000000	0.565539000000000	0.677632000000000	0.851538000000000	0.408144000000000	0.437095000000000	-1	-0.555297500000000
				0.0328891000000000	0.607344000000000	-0.774790000000000	0.871568000000000	0.354946000000000	0.440080000000000	-1	-0.574454900000000
				0.0109061000000000	0.551247000000000	-0.767202000000000	0.890278000000000	0.363197000000000	0.432963000000000	-1	-0.540340900000000
				0.0293044000000000	0.559779000000000	-4.95247000000000	0.846998000000000	0.352399000000000	0.457433000000000	-1	-0.530474600000000
				0.0356200000000000	0.559581000000000	-3.95149000000000	0.832379000000000	0.420343000000000	0.439020000000000	-1	-0.523961000000000
				0.00793088000000000	0.621681000000000	-4.82728000000000	0.917098000000000	0.432501000000000	0.429645000000000	-1	-0.613750120000000
				-0.00130618000000000	0.550732000000000	2.34064000000000	0.894525000000000	0.352809000000000	0.435344000000000	-1	-0.552038180000000
				0.0454313000000000	0.653747000000000	2.48362000000000	0.856878000000000	0.402761000000000	0.404117000000000	-1	-0.608315700000000
				0.0652124000000000	0.497405000000000	3.31660000000000	0.857082000000000	0.371725000000000	0.443034000000000	-1	-0.432192600000000
				0.0420519000000000	0.586969000000000	-3.32799000000000	0.920523000000000	0.348271000000000	0.440364000000000	-1	-0.544917100000000
				0.0260722000000000	0.531978000000000	4.02160000000000	0.912090000000000	0.412464000000000	0.421277000000000	-1	-0.505905800000000
				0.0331175000000000	0.608364000000000	3.65597000000000	0.847029000000000	0.351754000000000	0.454946000000000	-1	-0.575246500000000
				-0.0146647000000000	0.540326000000000	4.03951000000000	0.875571000000000	0.381746000000000	0.429939000000000	-1	-0.554990700000000
				0.0162499000000000	0.557827000000000	4.51447000000000	0.822573000000000	0.351177000000000	0.441880000000000	-1	-0.541577100000000
				0.0218012000000000	0.542565000000000	2.34505000000000	0.851563000000000	0.388257000000000	0.442195000000000	-1	-0.520763800000000
				0.0371267000000000	0.627783000000000	-2.03516000000000	0.825840000000000	0.417670000000000	0.410308000000000	-1	-0.590656300000000
				-5.95731000000000e-05	0.528158000000000	-0.113459000000000	0.866275000000000	0.364370000000000	0.471698000000000	-1	-0.528217573100000
				0.0226735000000000	0.562513000000000	-2.40365000000000	0.839905000000000	0.389325000000000	0.437716000000000	-1	-0.539839500000000
				0.0327582000000000	0.537207000000000	-3.28514000000000	0.858106000000000	0.342822000000000	0.435808000000000	-1	-0.504448800000000
				0.0202632000000000	0.527698000000000	-0.557746000000000	0.847880000000000	0.411038000000000	0.436991000000000	-1	-0.507434800000000
				0.0235763000000000	0.531160000000000	1.31074000000000	0.875454000000000	0.373914000000000	0.439566000000000	-1	-0.507583700000000
				-0.0357177000000000	0.587941000000000	-1.98396000000000	0.900846000000000	0.395344000000000	0.433953000000000	-1	-0.623658700000000
				0.0349207000000000	0.569276000000000	-2.41066000000000	0.854710000000000	0.438866000000000	0.428702000000000	-1	-0.534355300000000
				0.0189337000000000	0.614962000000000	-4.33991000000000	0.928614000000000	0.378334000000000	0.428536000000000	-1	-0.596028300000000
				0.00143996000000000	0.567601000000000	-4.88269000000000	0.858327000000000	0.334257000000000	0.411435000000000	-1	-0.566161040000000
				0.0304836000000000	0.527240000000000	-1.13436000000000	0.867489000000000	0.346844000000000	0.420574000000000	-1	-0.496756400000000
				0.0509866000000000	0.543820000000000	3.50665000000000	0.907230000000000	0.346962000000000	0.427364000000000	-1	-0.492833400000000
				0.00303254000000000	0.521158000000000	3.50062000000000	0.864107000000000	0.361813000000000	0.438422000000000	-1	-0.518125460000000
				0.0300184000000000	0.594482000000000	-1.21435000000000	0.899282000000000	0.410947000000000	0.453091000000000	-1	-0.564463600000000
				0.0384363000000000	0.551765000000000	-0.105059000000000	0.890687000000000	0.409850000000000	0.448214000000000	-1	-0.513328700000000
				0.0124310000000000	0.538609000000000	-3.93918000000000	0.875376000000000	0.400882000000000	0.433266000000000	-1	-0.526178000000000
				0.0196944000000000	0.527647000000000	1.84470000000000	0.871453000000000	0.287680000000000	0.444447000000000	-1	-0.507952600000000
				0.0314835000000000	0.555261000000000	-2.17643000000000	0.885741000000000	0.364522000000000	0.431654000000000	-1	-0.523777500000000
				-0.0284310000000000	0.496779000000000	-2.78771000000000	0.853071000000000	0.422230000000000	0.447141000000000	-1	-0.525210000000000
				-0.0999864000000000	0.585156000000000	4.09709000000000	0.901868000000000	0.368674000000000	0.455586000000000	-1	-0.685142400000000
				0.00507278000000000	0.603786000000000	-2.66432000000000	0.878647000000000	0.328863000000000	0.436969000000000	-1	-0.598713220000000
				0.00501799000000000	0.597174000000000	-2.55775000000000	0.901167000000000	0.408536000000000	0.425949000000000	-1	-0.592156010000000
				-0.0183817000000000	0.561994000000000	2.15418000000000	0.843584000000000	0.376402000000000	0.424530000000000	-1	-0.580375700000000
				0.0882741000000000	0.540071000000000	-0.148233000000000	0.891231000000000	0.361380000000000	0.438918000000000	-1	-0.451796900000000
				0.0170798000000000	0.611696000000000	1.15513000000000	0.911585000000000	0.369960000000000	0.436266000000000	-1	-0.594616200000000
				0.0982803000000000	0.596174000000000	4.56975000000000	0.880734000000000	0.392136000000000	0.421005000000000	-1	-0.497893700000000
				0.0232922000000000	0.503574000000000	-4.32160000000000	0.907194000000000	0.381944000000000	0.426746000000000	-1	-0.480281800000000
				-0.00959838000000000	0.553803000000000	4.90446000000000	0.873740000000000	0.426372000000000	0.427748000000000	-1	-0.563401380000000
				0.0259535000000000	0.517356000000000	1.25015000000000	0.880255000000000	0.434222000000000	0.447385000000000	-1	-0.491402500000000
				0.0502595000000000	0.499525000000000	-0.0665641000000000	0.842948000000000	0.401131000000000	0.451997000000000	-1	-0.449265500000000
				-0.0153063000000000	0.514596000000000	1.38935000000000	0.868524000000000	0.410941000000000	0.453376000000000	-1	-0.529902300000000
				0.0169685000000000	0.609128000000000	-1.14639000000000	0.909152000000000	0.382694000000000	0.405395000000000	-1	-0.592159500000000
				-0.00426225000000000	0.619174000000000	0.675653000000000	0.865296000000000	0.390977000000000	0.440388000000000	-1	-0.623436250000000
				0.0249754000000000	0.547818000000000	-1.92382000000000	0.875459000000000	0.365657000000000	0.408970000000000	-1	-0.522842600000000
				-0.0239096000000000	0.523584000000000	1.20145000000000	0.820576000000000	0.412358000000000	0.437920000000000	-1	-0.547493600000000
				-0.000311870000000000	0.610867000000000	1.15594000000000	0.866760000000000	0.371012000000000	0.439760000000000	-1	-0.611178870000000
				0.0375667000000000	0.593040000000000	-2.65072000000000	0.873262000000000	0.397500000000000	0.415673000000000	-1	-0.555473300000000
				0.00686292000000000	0.573931000000000	1.46271000000000	0.854906000000000	0.357967000000000	0.443189000000000	-1	-0.567068080000000
				0.0323211000000000	0.409103000000000	4.87455000000000	0.866069000000000	0.394178000000000	0.427095000000000	-1	-0.376781900000000
				0.0193211000000000	0.534246000000000	2.42728000000000	0.936213000000000	0.325932000000000	0.430510000000000	-1	-0.514924900000000
				0.0293013000000000	0.527068000000000	1.60203000000000	0.870517000000000	0.352763000000000	0.421025000000000	-1	-0.497766700000000
				0.0602633000000000	0.563290000000000	2.16603000000000	0.853982000000000	0.398463000000000	0.442272000000000	-1	-0.503026700000000
				0.0382008000000000	0.554054000000000	1.09217000000000	0.905913000000000	0.380899000000000	0.450571000000000	-1	-0.515853200000000
				0.00702616000000000	0.563710000000000	-1.38470000000000	0.841604000000000	0.380856000000000	0.416162000000000	-1	-0.556683840000000
				0.0465461000000000	0.630710000000000	-1.90438000000000	0.872907000000000	0.401632000000000	0.430587000000000	-1	-0.584163900000000
				0.0883519000000000	0.590622000000000	-1.72923000000000	0.826823000000000	0.407983000000000	0.414373000000000	-1	-0.502270100000000
				0.00803753000000000	0.592379000000000	-1.17343000000000	0.848144000000000	0.346014000000000	0.434004000000000	-1	-0.584341470000000
				0.0422970000000000	0.622465000000000	-1.83024000000000	0.946001000000000	0.361929000000000	0.436289000000000	-1	-0.580168000000000
				0.0317610000000000	0.553276000000000	-0.686688000000000	0.886124000000000	0.393019000000000	0.433607000000000	-1	-0.521515000000000
				0.0510639000000000	0.511707000000000	-0.194694000000000	0.925442000000000	0.382068000000000	0.436904000000000	-1	-0.460643100000000
				0.0917467000000000	0.531513000000000	0.689954000000000	0.866351000000000	0.380643000000000	0.438073000000000	-1	-0.439766300000000
				0.103784000000000	0.557930000000000	3.08816000000000	0.828591000000000	0.332335000000000	0.442972000000000	-1	-0.454146000000000
				0.0453025000000000	0.525102000000000	4.45657000000000	0.911165000000000	0.393649000000000	0.433636000000000	-1	-0.479799500000000
				0.0807952000000000	0.615164000000000	-3.27644000000000	0.873504000000000	0.362994000000000	0.437945000000000	-1	-0.534368800000000
				0.105802000000000	0.566634000000000	-2.90948000000000	0.854932000000000	0.372551000000000	0.447521000000000	-1	-0.460832000000000
				0.0552105000000000	0.576323000000000	-2.09645000000000	0.891846000000000	0.423530000000000	0.450676000000000	-1	-0.521112500000000
				0.00746657000000000	0.550071000000000	3.00705000000000	0.898993000000000	0.359302000000000	0.424774000000000	-1	-0.542604430000000
				-0.00801022000000000	0.584640000000000	-4.86921000000000	0.901531000000000	0.399369000000000	0.414598000000000	-1	-0.592650220000000
				0.0637384000000000	0.537294000000000	-0.988670000000000	0.881669000000000	0.331871000000000	0.432368000000000	-1	-0.473555600000000
				0.00684752000000000	0.520848000000000	4.46431000000000	0.891169000000000	0.330062000000000	0.414765000000000	-1	-0.514000480000000
				0.0441008000000000	0.617482000000000	1.81426000000000	0.921754000000000	0.382561000000000	0.426022000000000	-1	-0.573381200000000
				0.0356841000000000	0.533853000000000	4.34217000000000	0.823889000000000	0.407319000000000	0.436725000000000	-1	-0.498168900000000
				0.0309312000000000	0.597880000000000	-4.83054000000000	0.860359000000000	0.418454000000000	0.439992000000000	-1	-0.566948800000000
				0.0331520000000000	0.518223000000000	-2.49764000000000	0.844538000000000	0.387721000000000	0.435315000000000	-1	-0.485071000000000
				0.0547352000000000	0.570438000000000	3.94541000000000	0.886299000000000	0.380817000000000	0.419466000000000	-1	-0.515702800000000
				0.0392382000000000	0.548726000000000	-1.26832000000000	0.872489000000000	0.390927000000000	0.429972000000000	-1	-0.509487800000000
				0.0441225000000000	0.565951000000000	-0.977731000000000	0.920331000000000	0.409088000000000	0.441881000000000	-1	-0.521828500000000
				0.0246698000000000	0.580863000000000	-0.257566000000000	0.903003000000000	0.413579000000000	0.428303000000000	-1	-0.556193200000000
				0.0135238000000000	0.554477000000000	-1.78798000000000	0.829539000000000	0.344920000000000	0.459922000000000	-1	-0.540953200000000
				0.0439168000000000	0.602586000000000	1.65156000000000	0.867520000000000	0.387913000000000	0.430263000000000	-1	-0.558669200000000
				0.0247537000000000	0.560299000000000	-2.29794000000000	0.890918000000000	0.405333000000000	0.416462000000000	-1	-0.535545300000000
				0.0517111000000000	0.584182000000000	0.534038000000000	0.891272000000000	0.350688000000000	0.437788000000000	-1	-0.532470900000000
				0.0675595000000000	0.505143000000000	-3.97616000000000	0.865193000000000	0.388917000000000	0.418673000000000	-1	-0.437583500000000
				0.0404219000000000	0.523165000000000	2.30157000000000	0.863715000000000	0.396424000000000	0.426136000000000	-1	-0.482743100000000
				0.0641911000000000	0.535528000000000	-0.0538286000000000	0.886945000000000	0.408210000000000	0.414184000000000	-1	-0.471336900000000
				0.0513977000000000	0.541106000000000	-1.68966000000000	0.856646000000000	0.379165000000000	0.432850000000000	-1	-0.489708300000000
				0.0125164000000000	0.532585000000000	-1.85310000000000	0.877833000000000	0.398628000000000	0.422047000000000	-1	-0.520068600000000
				0.0189735000000000	0.529054000000000	0.684833000000000	0.870077000000000	0.340690000000000	0.424408000000000	-1	-0.510080500000000
				0.0418422000000000	0.503100000000000	-4.50721000000000	0.917572000000000	0.375499000000000	0.438065000000000	-1	-0.461257800000000
				0.0616615000000000	0.612692000000000	2.61781000000000	0.835515000000000	0.363145000000000	0.422972000000000	-1	-0.551030500000000
				0.00970334000000000	0.526049000000000	-1.80299000000000	0.911337000000000	0.395845000000000	0.427387000000000	-1	-0.516345660000000
				0.0444257000000000	0.551095000000000	0.618209000000000	0.886920000000000	0.387518000000000	0.416849000000000	-1	-0.506669300000000
				0.0101135000000000	0.540034000000000	1.63680000000000	0.855902000000000	0.394809000000000	0.432539000000000	-1	-0.529920500000000
				0.0236327000000000	0.594506000000000	-3.51522000000000	0.871952000000000	0.384721000000000	0.432705000000000	-1	-0.570873300000000
				0.0262284000000000	0.588122000000000	2.90335000000000	0.868640000000000	0.381269000000000	0.462749000000000	-1	-0.561893600000000
				0.0435875000000000	0.513524000000000	2.48410000000000	0.866308000000000	0.366554000000000	0.451178000000000	-1	-0.469936500000000
				0.0333447000000000	0.555999000000000	-0.292463000000000	0.869530000000000	0.353729000000000	0.424014000000000	-1	-0.522654300000000
				0.0875063000000000	0.576323000000000	3.30220000000000	0.884300000000000	0.391517000000000	0.433746000000000	-1	-0.488816700000000
				0.00486557000000000	0.537212000000000	3.66852000000000	0.875798000000000	0.374196000000000	0.422333000000000	-1	-0.532346430000000
				0.0134494000000000	0.529422000000000	0.302765000000000	0.927830000000000	0.403652000000000	0.433565000000000	-1	-0.515972600000000
				0.0414790000000000	0.504425000000000	-0.150581000000000	0.899632000000000	0.344552000000000	0.423192000000000	-1	-0.462946000000000
				0.0494587000000000	0.637018000000000	-2.66550000000000	0.903379000000000	0.390958000000000	0.422199000000000	-1	-0.587559300000000
				0.0893263000000000	0.537566000000000	4.26566000000000	0.914493000000000	0.375071000000000	0.426436000000000	-1	-0.448239700000000
				0.0409729000000000	0.578549000000000	1.30444000000000	0.869462000000000	0.360935000000000	0.440659000000000	-1	-0.537576100000000
				0.0730000000000000	0.524909000000000	2.51392000000000	0.870166000000000	0.349040000000000	0.414905000000000	-1	-0.451909000000000
				0.0375500000000000	0.513972000000000	0.619763000000000	0.868023000000000	0.342993000000000	0.447113000000000	-1	-0.476422000000000
				0.0525072000000000	0.549054000000000	3.87974000000000	0.879365000000000	0.463634000000000	0.435185000000000	-1	-0.496546800000000
				0.0462043000000000	0.570890000000000	1.87547000000000	0.855148000000000	0.367446000000000	0.432390000000000	-1	-0.524685700000000
				0.0269950000000000	0.517495000000000	-0.215654000000000	0.906265000000000	0.389277000000000	0.469058000000000	-1	-0.490500000000000
				-0.00566832000000000	0.570544000000000	-4.09338000000000	0.879270000000000	0.398396000000000	0.406385000000000	-1	-0.576212320000000
				-0.000962807000000000	0.479778000000000	4.78632000000000	0.871801000000000	0.360848000000000	0.426657000000000	-1	-0.480740807000000
				0.0169390000000000	0.520757000000000	-4.60436000000000	0.846453000000000	0.356417000000000	0.408914000000000	-1	-0.503818000000000
				-0.00914573000000000	0.640385000000000	-1.01666000000000	0.882509000000000	0.337349000000000	0.425501000000000	-1	-0.649530730000000
				0.00354412000000000	0.579115000000000	-1.75643000000000	0.891634000000000	0.417339000000000	0.433854000000000	-1	-0.575570880000000
				-0.000760524000000000	0.597121000000000	-0.899647000000000	0.861448000000000	0.442636000000000	0.412105000000000	-1	-0.597881524000000
				0.108868000000000	0.598696000000000	2.08001000000000	0.849734000000000	0.359783000000000	0.431130000000000	-1	-0.489828000000000
				0.0306345000000000	0.581880000000000	2.15184000000000	0.872970000000000	0.407994000000000	0.412308000000000	-1	-0.551245500000000
				0.00517033000000000	0.540094000000000	-0.558815000000000	0.877499000000000	0.355998000000000	0.423522000000000	-1	-0.534923670000000
				-0.00459098000000000	0.610537000000000	-3.04475000000000	0.862504000000000	0.382517000000000	0.427406000000000	-1	-0.615127980000000
				-0.0140867000000000	0.554313000000000	-2.40036000000000	0.827607000000000	0.387964000000000	0.451727000000000	-1	-0.568399700000000
				0.0341539000000000	0.548602000000000	1.55870000000000	0.842167000000000	0.387850000000000	0.415863000000000	-1	-0.514448100000000
				0.0590614000000000	0.483582000000000	3.27375000000000	0.909858000000000	0.346269000000000	0.446987000000000	-1	-0.424520600000000
				0.0178555000000000	0.625198000000000	-1.99308000000000	0.891783000000000	0.365682000000000	0.456924000000000	-1	-0.607342500000000
				0.0787117000000000	0.572848000000000	0.891453000000000	0.879098000000000	0.457264000000000	0.445241000000000	-1	-0.494136300000000
				0.0138342000000000	0.557294000000000	1.81678000000000	0.858901000000000	0.389399000000000	0.428919000000000	-1	-0.543459800000000
				0.0528632000000000	0.488469000000000	-2.41641000000000	0.872190000000000	0.384973000000000	0.423174000000000	-1	-0.435605800000000
				0.0726960000000000	0.538994000000000	1.48060000000000	0.876892000000000	0.396876000000000	0.434706000000000	-1	-0.466298000000000
				0.0215500000000000	0.547477000000000	-0.387869000000000	0.879321000000000	0.363011000000000	0.420447000000000	-1	-0.525927000000000
				0.0656911000000000	0.525558000000000	3.68190000000000	0.846972000000000	0.385796000000000	0.441369000000000	-1	-0.459866900000000
				0.0106624000000000	0.556579000000000	1.20434000000000	0.899754000000000	0.418194000000000	0.432730000000000	-1	-0.545916600000000
				0.0711271000000000	0.588060000000000	1.64609000000000	0.933001000000000	0.439690000000000	0.448262000000000	-1	-0.516932900000000
				0.0187417000000000	0.569899000000000	3.56565000000000	0.874923000000000	0.375386000000000	0.424803000000000	-1	-0.551157300000000
				0.00400672000000000	0.518877000000000	-3.62323000000000	0.861787000000000	0.389478000000000	0.449223000000000	-1	-0.514870280000000
				0.0915474000000000	0.566699000000000	0.948268000000000	0.845804000000000	0.339164000000000	0.431042000000000	-1	-0.475151600000000
				0.0198331000000000	0.546765000000000	-1.15761000000000	0.890542000000000	0.379296000000000	0.423175000000000	-1	-0.526931900000000
				0.0574327000000000	0.530851000000000	-1.30823000000000	0.883941000000000	0.353356000000000	0.424570000000000	-1	-0.473418300000000
				0.0625831000000000	0.595677000000000	-2.04318000000000	0.855929000000000	0.388160000000000	0.410013000000000	-1	-0.533093900000000
				-0.0178396000000000	0.570638000000000	4.73222000000000	0.869965000000000	0.363732000000000	0.459469000000000	-1	-0.588477600000000
				0.0533615000000000	0.617311000000000	-2.93982000000000	0.884236000000000	0.385036000000000	0.440125000000000	-1	-0.563949500000000
				0.0247830000000000	0.511009000000000	1.84007000000000	0.901391000000000	0.436699000000000	0.439101000000000	-1	-0.486226000000000
				0.0475352000000000	0.590068000000000	-3.71329000000000	0.876420000000000	0.333753000000000	0.413457000000000	-1	-0.542532800000000
				0.0559389000000000	0.586967000000000	-0.277610000000000	0.892724000000000	0.396191000000000	0.440134000000000	-1	-0.531028100000000
				0.0417158000000000	0.578311000000000	-2.52634000000000	0.885183000000000	0.415850000000000	0.435192000000000	-1	-0.536595200000000
				0.0323446000000000	0.568152000000000	-3.94133000000000	0.853992000000000	0.346275000000000	0.416054000000000	-1	-0.535807400000000
				-0.00981398000000000	0.606188000000000	2.43746000000000	0.891409000000000	0.388775000000000	0.435476000000000	-1	-0.616001980000000
				0.0468264000000000	0.665222000000000	0.564682000000000	0.848523000000000	0.369113000000000	0.435273000000000	-1	-0.618395600000000
				0.0602588000000000	0.589174000000000	-4.33665000000000	0.874658000000000	0.377657000000000	0.416727000000000	-1	-0.528915200000000
				0.0159478000000000	0.586652000000000	-3.61832000000000	0.829171000000000	0.395428000000000	0.424879000000000	-1	-0.570704200000000
				0.0154985000000000	0.547221000000000	3.25414000000000	0.934032000000000	0.381378000000000	0.428400000000000	-1	-0.531722500000000
				0.0186955000000000	0.568747000000000	-2.62205000000000	0.853696000000000	0.367283000000000	0.423038000000000	-1	-0.550051500000000
				0.00629754000000000	0.595265000000000	-3.40463000000000	0.870430000000000	0.382635000000000	0.436215000000000	-1	-0.588967460000000
				0.0277288000000000	0.561795000000000	-2.74298000000000	0.845995000000000	0.413540000000000	0.451650000000000	-1	-0.534066200000000
				0.0127914000000000	0.635332000000000	-3.23243000000000	0.843204000000000	0.411363000000000	0.421471000000000	-1	-0.622540600000000
				0.0478797000000000	0.559642000000000	-1.02523000000000	0.933638000000000	0.424033000000000	0.418476000000000	-1	-0.511762300000000
				0.0600020000000000	0.569530000000000	-2.17276000000000	0.830450000000000	0.396310000000000	0.426240000000000	-1	-0.509528000000000
				0.0207188000000000	0.542116000000000	-0.0569300000000000	0.864588000000000	0.402837000000000	0.446390000000000	-1	-0.521397200000000
				0.00795157000000000	0.524911000000000	0.220721000000000	0.861761000000000	0.396909000000000	0.414085000000000	-1	-0.516959430000000
				0.0503795000000000	0.539235000000000	-4.52873000000000	0.886132000000000	0.343024000000000	0.459003000000000	-1	-0.488855500000000
				-0.0114587000000000	0.553489000000000	-1.68519000000000	0.875166000000000	0.401537000000000	0.435752000000000	-1	-0.564947700000000
				0.0376969000000000	0.570359000000000	2.44414000000000	0.844916000000000	0.400189000000000	0.430256000000000	-1	-0.532662100000000
				0.0221432000000000	0.581271000000000	-4.06351000000000	0.860898000000000	0.399799000000000	0.427093000000000	-1	-0.559127800000000
				-0.0283628000000000	0.576353000000000	-4.74150000000000	0.856041000000000	0.431576000000000	0.421904000000000	-1	-0.604715800000000
				0.0807886000000000	0.559497000000000	-4.47295000000000	0.807410000000000	0.419879000000000	0.428854000000000	-1	-0.478708400000000
				-0.0115806000000000	0.515994000000000	2.87691000000000	0.864013000000000	0.392873000000000	0.415402000000000	-1	-0.527574600000000
				-0.0120810000000000	0.470933000000000	-2.14312000000000	0.856409000000000	0.375701000000000	0.451345000000000	-1	-0.483014000000000
				0.0647308000000000	0.542062000000000	-0.0962512000000000	0.887916000000000	0.328700000000000	0.441203000000000	-1	-0.477331200000000
				-0.0183368000000000	0.634650000000000	2.40433000000000	0.866981000000000	0.391338000000000	0.419430000000000	-1	-0.652986800000000
				0.0352330000000000	0.629709000000000	-3.33353000000000	0.849072000000000	0.381475000000000	0.425400000000000	-1	-0.594476000000000
				0.0502884000000000	0.601083000000000	1.40249000000000	0.876191000000000	0.395819000000000	0.430483000000000	-1	-0.550794600000000
				0.0148829000000000	0.477652000000000	-3.46870000000000	0.886459000000000	0.377518000000000	0.412330000000000	-1	-0.462769100000000
				0.0396950000000000	0.624080000000000	3.28306000000000	0.894976000000000	0.350756000000000	0.429753000000000	-1	-0.584385000000000
				0.0488901000000000	0.476706000000000	4.12478000000000	0.838803000000000	0.371155000000000	0.436256000000000	-1	-0.427815900000000
				0.0328253000000000	0.540422000000000	4.18492000000000	0.876592000000000	0.386510000000000	0.442623000000000	-1	-0.507596700000000
				-0.0204642000000000	0.567049000000000	1.92504000000000	0.833135000000000	0.364825000000000	0.441903000000000	-1	-0.587513200000000
				0.0256906000000000	0.541345000000000	-4.58110000000000	0.872093000000000	0.368574000000000	0.441499000000000	-1	-0.515654400000000
				0.0188732000000000	0.532042000000000	1.16137000000000	0.857587000000000	0.377051000000000	0.431214000000000	-1	-0.513168800000000
				0.0106447000000000	0.574534000000000	-3.49689000000000	0.834262000000000	0.410681000000000	0.437374000000000	-1	-0.563889300000000
				-0.000795844000000000	0.536374000000000	-1.01767000000000	0.868374000000000	0.376069000000000	0.411455000000000	-1	-0.537169844000000
				0.0133170000000000	0.457080000000000	4.86739000000000	0.876062000000000	0.292751000000000	0.431846000000000	-1	-0.443763000000000
				0.00704456000000000	0.515380000000000	-1.62617000000000	0.866136000000000	0.388115000000000	0.406768000000000	-1	-0.508335440000000
				0.0302281000000000	0.579039000000000	0.0295270000000000	0.856391000000000	0.403526000000000	0.432752000000000	-1	-0.548810900000000
				0.00109360000000000	0.516497000000000	3.85937000000000	0.890254000000000	0.390694000000000	0.443455000000000	-1	-0.515403400000000
				-0.0168542000000000	0.532219000000000	1.85244000000000	0.889531000000000	0.395183000000000	0.421733000000000	-1	-0.549073200000000
				0.0202443000000000	0.600553000000000	-1.33837000000000	0.901120000000000	0.410299000000000	0.433971000000000	-1	-0.580308700000000
				0.0754343000000000	0.534691000000000	-2.33122000000000	0.843669000000000	0.373873000000000	0.427135000000000	-1	-0.459256700000000
				0.0245486000000000	0.499418000000000	2.07432000000000	0.859241000000000	0.413009000000000	0.431200000000000	-1	-0.474869400000000
				0.0407154000000000	0.562165000000000	4.51919000000000	0.878645000000000	0.336277000000000	0.427778000000000	-1	-0.521449600000000
				0.0273698000000000	0.562139000000000	-4.91656000000000	0.858365000000000	0.351891000000000	0.411681000000000	-1	-0.534769200000000
				0.0560570000000000	0.496278000000000	2.77119000000000	0.872159000000000	0.390680000000000	0.422180000000000	-1	-0.440221000000000
				0.0538934000000000	0.460026000000000	-3.38008000000000	0.887480000000000	0.384749000000000	0.436644000000000	-1	-0.406132600000000
				0.0663368000000000	0.580756000000000	3.44883000000000	0.906894000000000	0.366873000000000	0.436811000000000	-1	-0.514419200000000
				0.0260581000000000	0.571431000000000	-4.74311000000000	0.883219000000000	0.411764000000000	0.451148000000000	-1	-0.545372900000000
				0.0442242000000000	0.537175000000000	-0.647829000000000	0.903124000000000	0.374160000000000	0.423717000000000	-1	-0.492950800000000
				-0.0212273000000000	0.615259000000000	4.50094000000000	0.882196000000000	0.341660000000000	0.441196000000000	-1	-0.636486300000000
				-0.0555166000000000	0.528118000000000	-4.59613000000000	0.900554000000000	0.410557000000000	0.406004000000000	-1	-0.583634600000000
				0.0129347000000000	0.568879000000000	-1.82248000000000	0.921124000000000	0.391035000000000	0.456873000000000	-1	-0.555944300000000
				-0.00684053000000000	0.570961000000000	-3.21650000000000	0.845370000000000	0.361297000000000	0.435997000000000	-1	-0.577801530000000
				0.0182793000000000	0.533806000000000	0.0608070000000000	0.850874000000000	0.369532000000000	0.436432000000000	-1	-0.515526700000000
				-0.0830171000000000	0.563798000000000	-2.13826000000000	0.810901000000000	0.367318000000000	0.429626000000000	-1	-0.646815100000000
				0.0449858000000000	0.461244000000000	-3.70446000000000	0.856355000000000	0.393507000000000	0.442074000000000	-1	-0.416258200000000
				0.00793285000000000	0.609050000000000	2.72401000000000	0.917237000000000	0.389298000000000	0.422692000000000	-1	-0.601117150000000
				0.0254692000000000	0.554265000000000	-4.02553000000000	0.892491000000000	0.378488000000000	0.417359000000000	-1	-0.528795800000000
				0.0805823000000000	0.548265000000000	2.82148000000000	0.911787000000000	0.382544000000000	0.422277000000000	-1	-0.467682700000000
				0.0276024000000000	0.478281000000000	-0.114094000000000	0.873083000000000	0.402407000000000	0.450930000000000	-1	-0.450678600000000
				0.0269609000000000	0.597752000000000	-0.426370000000000	0.869023000000000	0.397408000000000	0.427883000000000	-1	-0.570791100000000
				0.0795161000000000	0.530934000000000	-0.200463000000000	0.868810000000000	0.425463000000000	0.419741000000000	-1	-0.451417900000000
				0.0624261000000000	0.577938000000000	-0.735081000000000	0.871721000000000	0.322496000000000	0.416361000000000	-1	-0.515511900000000
				0.0609109000000000	0.559889000000000	4.00531000000000	0.874347000000000	0.375649000000000	0.439670000000000	-1	-0.498978100000000
				0.0906476000000000	0.590687000000000	-3.83643000000000	0.882779000000000	0.391208000000000	0.452730000000000	-1	-0.500039400000000
				0.0173557000000000	0.585482000000000	0.264801000000000	0.865577000000000	0.379213000000000	0.432559000000000	-1	-0.568126300000000
				0.0857409000000000	0.507083000000000	-1.35849000000000	0.870335000000000	0.356975000000000	0.430315000000000	-1	-0.421342100000000
				0.0273182000000000	0.522414000000000	2.07055000000000	0.883759000000000	0.343078000000000	0.465569000000000	-1	-0.495095800000000
				-0.00189879000000000	0.584097000000000	4.85326000000000	0.889298000000000	0.414043000000000	0.442040000000000	-1	-0.585995790000000
				0.0529482000000000	0.587690000000000	-3.24179000000000	0.846271000000000	0.372916000000000	0.437712000000000	-1	-0.534741800000000
				0.00748330000000000	0.571040000000000	-2.46222000000000	0.900192000000000	0.374605000000000	0.440930000000000	-1	-0.563556700000000
				0.0212782000000000	0.593483000000000	2.68471000000000	0.902590000000000	0.370797000000000	0.436130000000000	-1	-0.572204800000000
				0.0752197000000000	0.603848000000000	-3.31750000000000	0.872733000000000	0.434967000000000	0.428290000000000	-1	-0.528628300000000
				0.0522263000000000	0.581881000000000	-4.86912000000000	0.921753000000000	0.370477000000000	0.420663000000000	-1	-0.529654700000000
				0.0466757000000000	0.580197000000000	-4.73991000000000	0.884003000000000	0.426701000000000	0.427510000000000	-1	-0.533521300000000
				-0.0128678000000000	0.536983000000000	1.60379000000000	0.890261000000000	0.366209000000000	0.429832000000000	-1	-0.549850800000000
				0.0133797000000000	0.646706000000000	0.867901000000000	0.914982000000000	0.388448000000000	0.420160000000000	-1	-0.633326300000000
				0.0248583000000000	0.531963000000000	3.86169000000000	0.877870000000000	0.378090000000000	0.422443000000000	-1	-0.507104700000000
				0.0991717000000000	0.598665000000000	0.769123000000000	0.883318000000000	0.431639000000000	0.426577000000000	-1	-0.499493300000000
				0.0360674000000000	0.600956000000000	4.49948000000000	0.888128000000000	0.394201000000000	0.430935000000000	-1	-0.564888600000000
				-0.0113087000000000	0.605385000000000	-4.41564000000000	0.871022000000000	0.404136000000000	0.445750000000000	-1	-0.616693700000000
				-0.00347793000000000	0.548011000000000	-2.32207000000000	0.924820000000000	0.384890000000000	0.431833000000000	-1	-0.551488930000000
				0.0260906000000000	0.562907000000000	4.64841000000000	0.857354000000000	0.332858000000000	0.407653000000000	-1	-0.536816400000000
				0.0574296000000000	0.580442000000000	3.19946000000000	0.841133000000000	0.444961000000000	0.442927000000000	-1	-0.523012400000000
				0.0511523000000000	0.637250000000000	-4.23179000000000	0.840982000000000	0.404448000000000	0.453310000000000	-1	-0.586097700000000
				-0.00361456000000000	0.560024000000000	4.62104000000000	0.869932000000000	0.328120000000000	0.407797000000000	-1	-0.563638560000000
				0.00437578000000000	0.548060000000000	0.0293246000000000	0.858073000000000	0.400671000000000	0.418247000000000	-1	-0.543684220000000
				0.0520144000000000	0.568982000000000	-1.65097000000000	0.830187000000000	0.348846000000000	0.414175000000000	-1	-0.516967600000000
				-0.0258322000000000	0.475848000000000	-3.24660000000000	0.846290000000000	0.380617000000000	0.431170000000000	-1	-0.501680200000000
				0.0613511000000000	0.592379000000000	-1.78336000000000	0.843631000000000	0.366736000000000	0.438239000000000	-1	-0.531027900000000
				0.0615901000000000	0.464162000000000	-0.223931000000000	0.854868000000000	0.323483000000000	0.433389000000000	-1	-0.402571900000000
				0.0433061000000000	0.548586000000000	1.99058000000000	0.908041000000000	0.394168000000000	0.426261000000000	-1	-0.505279900000000
				0.0630034000000000	0.575258000000000	-4.51722000000000	0.873397000000000	0.368906000000000	0.428449000000000	-1	-0.512254600000000
				0.0511108000000000	0.541603000000000	1.50154000000000	0.874635000000000	0.379539000000000	0.436052000000000	-1	-0.490492200000000
				0.0652866000000000	0.555014000000000	-0.360932000000000	0.847354000000000	0.324903000000000	0.414879000000000	-1	-0.489727400000000
				0.0586745000000000	0.607727000000000	3.44882000000000	0.865944000000000	0.375050000000000	0.438117000000000	-1	-0.549052500000000
				0.0658637000000000	0.582519000000000	-2.95480000000000	0.824190000000000	0.403989000000000	0.441013000000000	-1	-0.516655300000000
				0.0677501000000000	0.576278000000000	-0.448272000000000	0.888417000000000	0.378726000000000	0.442877000000000	-1	-0.508527900000000
				0.0410873000000000	0.523682000000000	1.46432000000000	0.863396000000000	0.361257000000000	0.483196000000000	-1	-0.482594700000000
				0.0512123000000000	0.530484000000000	-0.667124000000000	0.817961000000000	0.395190000000000	0.410531000000000	-1	-0.479271700000000
				0.0367081000000000	0.588084000000000	2.07137000000000	0.869765000000000	0.364332000000000	0.422229000000000	-1	-0.551375900000000
				0.0705751000000000	0.570764000000000	1.47581000000000	0.871419000000000	0.381512000000000	0.435550000000000	-1	-0.500188900000000
				0.0310260000000000	0.618364000000000	-2.60808000000000	0.901526000000000	0.361978000000000	0.435288000000000	-1	-0.587338000000000
				0.0209148000000000	0.494620000000000	3.46452000000000	0.910542000000000	0.385750000000000	0.426860000000000	-1	-0.473705200000000
				0.0229277000000000	0.576602000000000	2.93702000000000	0.900215000000000	0.380284000000000	0.436794000000000	-1	-0.553674300000000
				-0.00507106000000000	0.540125000000000	4.63957000000000	0.895326000000000	0.360141000000000	0.426525000000000	-1	-0.545196060000000
				0.0218465000000000	0.589857000000000	4.28016000000000	0.906352000000000	0.381215000000000	0.406696000000000	-1	-0.568010500000000
				0.0893178000000000	0.541522000000000	2.30409000000000	0.880348000000000	0.311083000000000	0.431857000000000	-1	-0.452204200000000
				0.0295183000000000	0.542327000000000	-2.16585000000000	0.927979000000000	0.393530000000000	0.451456000000000	-1	-0.512808700000000
				0.0404649000000000	0.590027000000000	-3.04518000000000	0.873341000000000	0.352110000000000	0.432525000000000	-1	-0.549562100000000
				0.00834521000000000	0.635455000000000	-1.63626000000000	0.929107000000000	0.377087000000000	0.453895000000000	-1	-0.627109790000000
				0.0478681000000000	0.491789000000000	-1.63150000000000	0.862665000000000	0.392786000000000	0.407665000000000	-1	-0.443920900000000
				0.0990730000000000	0.537934000000000	0.423409000000000	0.853699000000000	0.413904000000000	0.415227000000000	-1	-0.438861000000000
				0.0590117000000000	0.584270000000000	2.50086000000000	0.858774000000000	0.336279000000000	0.452099000000000	-1	-0.525258300000000
				0.0135357000000000	0.517327000000000	2.59611000000000	0.849935000000000	0.340737000000000	0.417783000000000	-1	-0.503791300000000
				0.0316436000000000	0.501379000000000	-3.00070000000000	0.902288000000000	0.380293000000000	0.454116000000000	-1	-0.469735400000000
				-0.0409458000000000	0.547578000000000	-1.24220000000000	0.832674000000000	0.408096000000000	0.436924000000000	-1	-0.588523800000000
				-0.000698637000000000	0.535100000000000	-4.88115000000000	0.902461000000000	0.365782000000000	0.449630000000000	-1	-0.535798637000000
				0.0692628000000000	0.558517000000000	-0.0822860000000000	0.918530000000000	0.417149000000000	0.438222000000000	-1	-0.489254200000000
				0.0484808000000000	0.559240000000000	-2.03329000000000	0.899817000000000	0.376486000000000	0.440120000000000	-1	-0.510759200000000
				0.0459887000000000	0.593254000000000	-1.43468000000000	0.888798000000000	0.377402000000000	0.424919000000000	-1	-0.547265300000000
				0.0348712000000000	0.571312000000000	3.51489000000000	0.870609000000000	0.431798000000000	0.427764000000000	-1	-0.536440800000000
				0.0109146000000000	0.639935000000000	2.14639000000000	0.889375000000000	0.403687000000000	0.450558000000000	-1	-0.629020400000000
				-0.0241084000000000	0.611979000000000	4.42931000000000	0.903502000000000	0.385513000000000	0.439390000000000	-1	-0.636087400000000
				-0.0204034000000000	0.497061000000000	-2.83337000000000	0.865675000000000	0.398290000000000	0.412234000000000	-1	-0.517464400000000
				0.0517452000000000	0.600609000000000	-3.22138000000000	0.894296000000000	0.363224000000000	0.441215000000000	-1	-0.548863800000000
				0.00896631000000000	0.550306000000000	-4.57339000000000	0.847398000000000	0.367757000000000	0.439698000000000	-1	-0.541339690000000
				-0.00223846000000000	0.507513000000000	-4.99800000000000	0.867269000000000	0.373080000000000	0.403801000000000	-1	-0.509751460000000
				0.0359448000000000	0.608084000000000	4.72970000000000	0.896344000000000	0.367424000000000	0.434211000000000	-1	-0.572139200000000
				0.00184244000000000	0.489591000000000	-3.49922000000000	0.853495000000000	0.417731000000000	0.415073000000000	-1	-0.487748560000000
				0.0233637000000000	0.537444000000000	1.40950000000000	0.880392000000000	0.361970000000000	0.404607000000000	-1	-0.514080300000000
				-0.0388220000000000	0.540007000000000	3.07145000000000	0.876504000000000	0.399019000000000	0.421204000000000	-1	-0.578829000000000
				0.00443508000000000	0.479445000000000	-0.876658000000000	0.958530000000000	0.378515000000000	0.436276000000000	-1	-0.475009920000000
				0.0621495000000000	0.497217000000000	1.69385000000000	0.861353000000000	0.420620000000000	0.437989000000000	-1	-0.435067500000000
				0.0807168000000000	0.670292000000000	2.12100000000000	0.886559000000000	0.421425000000000	0.427737000000000	-1	-0.589575200000000
				0.0317102000000000	0.583276000000000	0.313016000000000	0.949960000000000	0.375660000000000	0.445188000000000	-1	-0.551565800000000
				0.0282696000000000	0.564250000000000	0.742665000000000	0.873987000000000	0.398324000000000	0.435861000000000	-1	-0.535980400000000
				-0.00854148000000000	0.629436000000000	3.58092000000000	0.882777000000000	0.367593000000000	0.451363000000000	-1	-0.637977480000000
				0.0359048000000000	0.523761000000000	-1.54737000000000	0.868516000000000	0.358901000000000	0.427578000000000	-1	-0.487856200000000
				0.0115805000000000	0.545584000000000	-2.40841000000000	0.882398000000000	0.361923000000000	0.414445000000000	-1	-0.534003500000000
				0.0138812000000000	0.536110000000000	2.61533000000000	0.871952000000000	0.379693000000000	0.439081000000000	-1	-0.522228800000000
				-0.0164201000000000	0.578714000000000	0.0334597000000000	0.833664000000000	0.380412000000000	0.414898000000000	-1	-0.595134100000000
				0.00737056000000000	0.560991000000000	3.74048000000000	0.868364000000000	0.404561000000000	0.421761000000000	-1	-0.553620440000000
				0.0301119000000000	0.598583000000000	-1.16163000000000	0.836890000000000	0.351272000000000	0.438180000000000	-1	-0.568471100000000
				0.0493902000000000	0.539847000000000	4.54204000000000	0.902775000000000	0.340033000000000	0.426544000000000	-1	-0.490456800000000
				0.0844345000000000	0.500275000000000	2.61313000000000	0.918295000000000	0.364314000000000	0.410369000000000	-1	-0.415840500000000
				0.0751099000000000	0.543889000000000	0.190301000000000	0.862957000000000	0.366120000000000	0.417775000000000	-1	-0.468779100000000
				0.0387469000000000	0.568123000000000	-2.33363000000000	0.859045000000000	0.442260000000000	0.403005000000000	-1	-0.529376100000000
				0.0131548000000000	0.538067000000000	-2.56116000000000	0.893018000000000	0.344101000000000	0.429243000000000	-1	-0.524912200000000
				0.0391866000000000	0.591556000000000	2.70444000000000	0.900586000000000	0.412260000000000	0.447138000000000	-1	-0.552369400000000
				0.0628184000000000	0.535962000000000	-3.15915000000000	0.854860000000000	0.350437000000000	0.417585000000000	-1	-0.473143600000000
				0.0716610000000000	0.550459000000000	2.96958000000000	0.871269000000000	0.385694000000000	0.439303000000000	-1	-0.478798000000000
				0.00747326000000000	0.505706000000000	4.82893000000000	0.885402000000000	0.421322000000000	0.430319000000000	-1	-0.498232740000000
				0.00686173000000000	0.520195000000000	4.08028000000000	0.823802000000000	0.411966000000000	0.425795000000000	-1	-0.513333270000000
				-0.00106883000000000	0.524400000000000	3.55312000000000	0.899492000000000	0.356181000000000	0.441222000000000	-1	-0.525468830000000
				0.0176914000000000	0.573842000000000	1.98283000000000	0.904999000000000	0.344073000000000	0.426969000000000	-1	-0.556150600000000
				0.00767941000000000	0.577296000000000	0.230115000000000	0.845550000000000	0.363002000000000	0.446087000000000	-1	-0.569616590000000
				0.00984656000000000	0.515449000000000	-2.84415000000000	0.890345000000000	0.432574000000000	0.411631000000000	-1	-0.505602440000000
				0.0448346000000000	0.607293000000000	2.19234000000000	0.860653000000000	0.366919000000000	0.453707000000000	-1	-0.562458400000000
				0.0256723000000000	0.523237000000000	4.56888000000000	0.860005000000000	0.424468000000000	0.437936000000000	-1	-0.497564700000000
				0.0111028000000000	0.560590000000000	-0.195799000000000	0.858958000000000	0.347154000000000	0.432537000000000	-1	-0.549487200000000
				0.0310562000000000	0.490873000000000	-4.10546000000000	0.903944000000000	0.437075000000000	0.431454000000000	-1	-0.459816800000000
				0.0358070000000000	0.555247000000000	3.07470000000000	0.870922000000000	0.469203000000000	0.432020000000000	-1	-0.519440000000000
				0.0300656000000000	0.515715000000000	-1.37548000000000	0.841429000000000	0.400141000000000	0.433722000000000	-1	-0.485649400000000
				0.00290746000000000	0.579866000000000	-4.05824000000000	0.912410000000000	0.395086000000000	0.420286000000000	-1	-0.576958540000000
				0.0286743000000000	0.602396000000000	-2.22393000000000	0.871888000000000	0.368804000000000	0.426341000000000	-1	-0.573721700000000
				-0.00490851000000000	0.586646000000000	0.645125000000000	0.844095000000000	0.392527000000000	0.439552000000000	-1	-0.591554510000000
				0.00656562000000000	0.560140000000000	-3.84759000000000	0.884100000000000	0.363605000000000	0.452214000000000	-1	-0.553574380000000
				0.0111304000000000	0.582530000000000	0.861520000000000	0.867616000000000	0.377228000000000	0.425376000000000	-1	-0.571399600000000
				0.0418769000000000	0.574904000000000	-4.66487000000000	0.832337000000000	0.414539000000000	0.429830000000000	-1	-0.533027100000000
				0.0418631000000000	0.608806000000000	-0.187521000000000	0.862847000000000	0.362921000000000	0.439142000000000	-1	-0.566942900000000
				0.0455503000000000	0.576700000000000	-3.10706000000000	0.852446000000000	0.393816000000000	0.434353000000000	-1	-0.531149700000000
				0.0528668000000000	0.580559000000000	2.64677000000000	0.889793000000000	0.379366000000000	0.436280000000000	-1	-0.527692200000000
				0.0438425000000000	0.545741000000000	4.69227000000000	0.850595000000000	0.380272000000000	0.405715000000000	-1	-0.501898500000000
				-0.0284257000000000	0.541767000000000	-3.25353000000000	0.865330000000000	0.422789000000000	0.458186000000000	-1	-0.570192700000000
				0.0223725000000000	0.514519000000000	-3.82037000000000	0.916769000000000	0.369151000000000	0.445009000000000	-1	-0.492146500000000
				0.0155000000000000	0.559768000000000	-3.73870000000000	0.863774000000000	0.409185000000000	0.410936000000000	-1	-0.544268000000000
				0.0262483000000000	0.539872000000000	-0.941320000000000	0.868463000000000	0.381131000000000	0.430826000000000	-1	-0.513623700000000
				0.0519297000000000	0.659987000000000	-4.15261000000000	0.802107000000000	0.362515000000000	0.419816000000000	-1	-0.608057300000000
				0.00695656000000000	0.607096000000000	-3.89889000000000	0.871978000000000	0.428005000000000	0.444057000000000	-1	-0.600139440000000
				-0.0140551000000000	0.574528000000000	4.16002000000000	0.865475000000000	0.412217000000000	0.442453000000000	-1	-0.588583100000000
				0.0259900000000000	0.615438000000000	2.18696000000000	0.904747000000000	0.419092000000000	0.427989000000000	-1	-0.589448000000000
				0.0289127000000000	0.537204000000000	-2.22354000000000	0.908120000000000	0.380447000000000	0.433966000000000	-1	-0.508291300000000
				-0.00177841000000000	0.517266000000000	0.637647000000000	0.888629000000000	0.344200000000000	0.404503000000000	-1	-0.519044410000000
				0.00993096000000000	0.596321000000000	-2.95056000000000	0.804168000000000	0.361964000000000	0.449587000000000	-1	-0.586390040000000
				-0.0308158000000000	0.513057000000000	3.02057000000000	0.876745000000000	0.283900000000000	0.433513000000000	-1	-0.543872800000000
				-0.0365100000000000	0.584447000000000	-2.95410000000000	0.859033000000000	0.364897000000000	0.450840000000000	-1	-0.620957000000000
				0.0357219000000000	0.561359000000000	0.778658000000000	0.888378000000000	0.408294000000000	0.455468000000000	-1	-0.525637100000000
				0.0469935000000000	0.555274000000000	3.74959000000000	0.864484000000000	0.431979000000000	0.411878000000000	-1	-0.508280500000000
				0.000896446000000000	0.535012000000000	-3.58747000000000	0.899251000000000	0.375428000000000	0.438382000000000	-1	-0.534115554000000
				0.0448974000000000	0.542746000000000	3.17608000000000	0.865197000000000	0.416721000000000	0.453298000000000	-1	-0.497848600000000
				-0.00480483000000000	0.504780000000000	3.60324000000000	0.877628000000000	0.386377000000000	0.434905000000000	-1	-0.509584830000000
				-0.0194812000000000	0.493938000000000	-1.22129000000000	0.894287000000000	0.396322000000000	0.428699000000000	-1	-0.513419200000000
				0.0456996000000000	0.533958000000000	-2.87896000000000	0.870390000000000	0.380073000000000	0.437090000000000	-1	-0.488258400000000
				0.0294734000000000	0.536634000000000	3.69780000000000	0.906695000000000	0.322645000000000	0.414329000000000	-1	-0.507160600000000
				0.0364223000000000	0.585519000000000	-4.79476000000000	0.884079000000000	0.377536000000000	0.421983000000000	-1	-0.549096700000000
				0.0240377000000000	0.532185000000000	-0.743005000000000	0.888946000000000	0.384364000000000	0.431011000000000	-1	-0.508147300000000
				0.0843731000000000	0.539589000000000	-2.18805000000000	0.883169000000000	0.380000000000000	0.448908000000000	-1	-0.455215900000000
				0.0693289000000000	0.541360000000000	-2.49834000000000	0.844051000000000	0.382885000000000	0.418372000000000	-1	-0.472031100000000
				0.0507267000000000	0.570526000000000	-0.757853000000000	0.914029000000000	0.309532000000000	0.426507000000000	-1	-0.519799300000000
				0.0238997000000000	0.507545000000000	0.283645000000000	0.856626000000000	0.397064000000000	0.425648000000000	-1	-0.483645300000000
				-0.00506680000000000	0.535539000000000	4.12932000000000	0.904888000000000	0.412171000000000	0.441806000000000	-1	-0.540605800000000
				0.0499808000000000	0.534702000000000	3.52794000000000	0.899726000000000	0.393251000000000	0.449051000000000	-1	-0.484721200000000
				0.0162809000000000	0.537352000000000	-1.54135000000000	0.819205000000000	0.354660000000000	0.431791000000000	-1	-0.521071100000000
				0.0291405000000000	0.494194000000000	-0.182153000000000	0.904174000000000	0.316715000000000	0.426547000000000	-1	-0.465053500000000
				0.0662353000000000	0.464279000000000	-4.45225000000000	0.867092000000000	0.369084000000000	0.470246000000000	-1	-0.398043700000000
				0.103897000000000	0.564630000000000	0.405786000000000	0.878235000000000	0.403070000000000	0.421799000000000	-1	-0.460733000000000
				0.0850034000000000	0.631282000000000	-0.856640000000000	0.913309000000000	0.371941000000000	0.442787000000000	-1	-0.546278600000000
				0.0322764000000000	0.638425000000000	-2.83625000000000	0.908658000000000	0.421493000000000	0.406341000000000	-1	-0.606148600000000
				-0.0124348000000000	0.554821000000000	3.96535000000000	0.905407000000000	0.414561000000000	0.432847000000000	-1	-0.567255800000000
				0.0396344000000000	0.597475000000000	3.95022000000000	0.923259000000000	0.385043000000000	0.439690000000000	-1	-0.557840600000000
				0.0211320000000000	0.560100000000000	4.30296000000000	0.876998000000000	0.403690000000000	0.438897000000000	-1	-0.538968000000000
				0.00378458000000000	0.655896000000000	-4.09299000000000	0.875623000000000	0.451511000000000	0.428666000000000	-1	-0.652111420000000
				-0.0413346000000000	0.579290000000000	2.21254000000000	0.901587000000000	0.379818000000000	0.419819000000000	-1	-0.620624600000000
				0.0189392000000000	0.506880000000000	3.99896000000000	0.895302000000000	0.358034000000000	0.431045000000000	-1	-0.487940800000000
				0.0231966000000000	0.570634000000000	0.915110000000000	0.882091000000000	0.345627000000000	0.430674000000000	-1	-0.547437400000000
				0.0197426000000000	0.507335000000000	3.57798000000000	0.845777000000000	0.389840000000000	0.427754000000000	-1	-0.487592400000000
				0.0729932000000000	0.528963000000000	-4.60452000000000	0.926624000000000	0.370272000000000	0.427085000000000	-1	-0.455969800000000
				0.0455893000000000	0.535510000000000	0.476034000000000	0.886746000000000	0.371569000000000	0.425551000000000	-1	-0.489920700000000
				-0.0290037000000000	0.561594000000000	0.0415964000000000	0.828058000000000	0.408526000000000	0.439134000000000	-1	-0.590597700000000
				0.0259663000000000	0.483283000000000	4.81067000000000	0.892364000000000	0.384193000000000	0.431833000000000	-1	-0.457316700000000
				0.0731061000000000	0.501084000000000	4.58740000000000	0.892880000000000	0.448803000000000	0.434603000000000	-1	-0.427977900000000
				0.0274405000000000	0.543165000000000	-1.46541000000000	0.896394000000000	0.401586000000000	0.433065000000000	-1	-0.515724500000000
				0.0807939000000000	0.555540000000000	-2.00138000000000	0.873912000000000	0.405542000000000	0.408697000000000	-1	-0.474746100000000
				0.0614300000000000	0.448367000000000	1.09890000000000	0.854803000000000	0.354652000000000	0.445961000000000	-1	-0.386937000000000
				0.0775520000000000	0.627192000000000	4.20686000000000	0.861194000000000	0.378865000000000	0.426839000000000	-1	-0.549640000000000
				0.0224783000000000	0.545942000000000	4.91185000000000	0.876866000000000	0.365344000000000	0.418082000000000	-1	-0.523463700000000
				0.0667520000000000	0.594756000000000	0.763618000000000	0.841027000000000	0.349407000000000	0.446353000000000	-1	-0.528004000000000
				0.00660425000000000	0.543474000000000	2.13101000000000	0.900206000000000	0.392002000000000	0.442401000000000	-1	-0.536869750000000
				-0.0192947000000000	0.581403000000000	-0.181790000000000	0.912977000000000	0.383012000000000	0.431144000000000	-1	-0.600697700000000
				0.0232991000000000	0.542616000000000	3.68419000000000	0.838349000000000	0.368465000000000	0.436797000000000	-1	-0.519316900000000
				-0.00824407000000000	0.589955000000000	-1.09435000000000	0.875150000000000	0.370147000000000	0.441069000000000	-1	-0.598199070000000
				0.0808675000000000	0.553390000000000	-4.60508000000000	0.867514000000000	0.426209000000000	0.436517000000000	-1	-0.472522500000000
				0.0585456000000000	0.622724000000000	-0.627669000000000	0.924103000000000	0.377550000000000	0.427367000000000	-1	-0.564178400000000
				0.0239350000000000	0.517191000000000	3.12531000000000	0.867440000000000	0.377650000000000	0.434875000000000	-1	-0.493256000000000
				0.0555939000000000	0.538062000000000	4.89592000000000	0.896861000000000	0.364067000000000	0.426101000000000	-1	-0.482468100000000
				0.00274597000000000	0.514491000000000	3.91482000000000	0.870766000000000	0.384299000000000	0.436663000000000	-1	-0.511745030000000
				0.0684724000000000	0.559069000000000	2.59566000000000	0.895666000000000	0.387383000000000	0.431443000000000	-1	-0.490596600000000
				0.0193900000000000	0.551073000000000	-4.91830000000000	0.855834000000000	0.359751000000000	0.446466000000000	-1	-0.531683000000000
				0.0213509000000000	0.543290000000000	-0.307616000000000	0.892957000000000	0.403487000000000	0.438942000000000	-1	-0.521939100000000
				0.00776702000000000	0.544175000000000	-4.85039000000000	0.824273000000000	0.391983000000000	0.436599000000000	-1	-0.536407980000000
				0.0269037000000000	0.623615000000000	2.56477000000000	0.802057000000000	0.374664000000000	0.428823000000000	-1	-0.596711300000000
				0.0474214000000000	0.563493000000000	-1.45790000000000	0.849076000000000	0.388498000000000	0.443446000000000	-1	-0.516071600000000
				0.0462571000000000	0.549452000000000	2.35098000000000	0.837504000000000	0.434828000000000	0.420695000000000	-1	-0.503194900000000
				0.0709773000000000	0.537185000000000	4.14923000000000	0.913693000000000	0.381777000000000	0.438325000000000	-1	-0.466207700000000
				0.0424544000000000	0.557643000000000	4.29158000000000	0.876079000000000	0.415502000000000	0.422303000000000	-1	-0.515188600000000
				-0.0402345000000000	0.548829000000000	-3.66211000000000	0.914619000000000	0.365324000000000	0.407324000000000	-1	-0.589063500000000
				0.0451443000000000	0.587513000000000	-1.89243000000000	0.879986000000000	0.350854000000000	0.425364000000000	-1	-0.542368700000000
				0.00906555000000000	0.594460000000000	4.39944000000000	0.826166000000000	0.368024000000000	0.432470000000000	-1	-0.585394450000000
				0.0366557000000000	0.562290000000000	-4.04038000000000	0.862143000000000	0.413211000000000	0.444703000000000	-1	-0.525634300000000
				0.00138908000000000	0.561925000000000	2.77087000000000	0.915432000000000	0.410357000000000	0.417352000000000	-1	-0.560535920000000
				0.0369112000000000	0.508316000000000	4.54610000000000	0.868761000000000	0.390042000000000	0.447581000000000	-1	-0.471404800000000
				0.0229971000000000	0.494384000000000	-0.348105000000000	0.878437000000000	0.404991000000000	0.418030000000000	-1	-0.471386900000000
				0.0712520000000000	0.506220000000000	-1.77414000000000	0.897250000000000	0.350209000000000	0.437117000000000	-1	-0.434968000000000
				0.0756998000000000	0.477682000000000	0.110541000000000	0.838119000000000	0.401263000000000	0.446518000000000	-1	-0.401982200000000
				0.0761029000000000	0.490368000000000	3.50205000000000	0.878143000000000	0.395508000000000	0.442384000000000	-1	-0.414265100000000
				0.0557436000000000	0.450710000000000	-2.86245000000000	0.857542000000000	0.409561000000000	0.431490000000000	-1	-0.394966400000000
				0.0409879000000000	0.569923000000000	0.779939000000000	0.853219000000000	0.365581000000000	0.428670000000000	-1	-0.528935100000000
				0.0150550000000000	0.541811000000000	1.38386000000000	0.915583000000000	0.377974000000000	0.421732000000000	-1	-0.526756000000000
				0.0218635000000000	0.516512000000000	1.52234000000000	0.859518000000000	0.366925000000000	0.427040000000000	-1	-0.494648500000000
				0.00391431000000000	0.605388000000000	-2.10426000000000	0.879078000000000	0.396430000000000	0.422054000000000	-1	-0.601473690000000
				0.0392648000000000	0.620559000000000	-4.25082000000000	0.885072000000000	0.418948000000000	0.441761000000000	-1	-0.581294200000000
				-0.00317533000000000	0.498079000000000	1.29772000000000	0.890288000000000	0.407638000000000	0.421106000000000	-1	-0.501254330000000
				-0.0249794000000000	0.621259000000000	-1.56794000000000	0.978305000000000	0.374051000000000	0.448864000000000	-1	-0.646238400000000
				0.0808194000000000	0.582214000000000	3.38029000000000	0.870842000000000	0.417471000000000	0.417690000000000	-1	-0.501394600000000
				-0.00520460000000000	0.538223000000000	2.26232000000000	0.843492000000000	0.368696000000000	0.417973000000000	-1	-0.543427600000000
				-0.0361573000000000	0.541097000000000	-2.93223000000000	0.872304000000000	0.360484000000000	0.428861000000000	-1	-0.577254300000000
				0.0359060000000000	0.553179000000000	-3.30764000000000	0.906081000000000	0.401060000000000	0.417596000000000	-1	-0.517273000000000
				0.0456465000000000	0.602352000000000	3.01847000000000	0.834509000000000	0.385022000000000	0.411295000000000	-1	-0.556705500000000
				0.0117149000000000	0.579489000000000	0.168160000000000	0.858760000000000	0.375492000000000	0.424047000000000	-1	-0.567774100000000
				0.0469007000000000	0.516328000000000	2.43180000000000	0.825181000000000	0.363158000000000	0.448012000000000	-1	-0.469427300000000
				0.0713310000000000	0.592045000000000	2.06811000000000	0.906645000000000	0.392948000000000	0.437300000000000	-1	-0.520714000000000
				0.0224452000000000	0.585044000000000	-0.554309000000000	0.805904000000000	0.399015000000000	0.420755000000000	-1	-0.562598800000000
				0.0346155000000000	0.560648000000000	2.36731000000000	0.904645000000000	0.369415000000000	0.429561000000000	-1	-0.526032500000000
				0.0159335000000000	0.586663000000000	2.89421000000000	0.872546000000000	0.406928000000000	0.425006000000000	-1	-0.570729500000000
				0.0713815000000000	0.522397000000000	-0.826117000000000	0.877466000000000	0.403520000000000	0.446720000000000	-1	-0.451015500000000
				0.0151040000000000	0.487737000000000	4.41132000000000	0.913305000000000	0.407044000000000	0.439848000000000	-1	-0.472633000000000
				0.0905256000000000	0.556592000000000	-2.85502000000000	0.870243000000000	0.339735000000000	0.427113000000000	-1	-0.466066400000000
				0.0316205000000000	0.522796000000000	-1.40849000000000	0.853250000000000	0.348016000000000	0.445657000000000	-1	-0.491175500000000
				0.0387379000000000	0.444273000000000	-3.78250000000000	0.881663000000000	0.371098000000000	0.433117000000000	-1	-0.405535100000000
				-0.0111891000000000	0.590356000000000	-1.38547000000000	0.865634000000000	0.349389000000000	0.443273000000000	-1	-0.601545100000000
				0.0275950000000000	0.504129000000000	0.568233000000000	0.859204000000000	0.394273000000000	0.408646000000000	-1	-0.476534000000000
				-0.0160196000000000	0.527400000000000	0.851768000000000	0.863843000000000	0.394802000000000	0.451816000000000	-1	-0.543419600000000
				-0.0585698000000000	0.557021000000000	-2.04889000000000	0.832953000000000	0.380499000000000	0.440778000000000	-1	-0.615590800000000
				0.0282879000000000	0.543892000000000	3.66792000000000	0.875959000000000	0.411159000000000	0.440177000000000	-1	-0.515604100000000
				0.0467934000000000	0.617184000000000	3.87937000000000	0.838420000000000	0.378357000000000	0.419663000000000	-1	-0.570390600000000
				0.00143235000000000	0.600314000000000	0.101927000000000	0.848247000000000	0.356672000000000	0.443074000000000	-1	-0.598881650000000
				0.0441124000000000	0.466243000000000	4.25236000000000	0.875212000000000	0.426253000000000	0.444037000000000	-1	-0.422130600000000
				0.0300824000000000	0.488105000000000	-4.46441000000000	0.840503000000000	0.347642000000000	0.401200000000000	-1	-0.458022600000000
				0.00817938000000000	0.562239000000000	-4.91827000000000	0.847930000000000	0.377670000000000	0.438786000000000	-1	-0.554059620000000
				0.00445287000000000	0.552064000000000	-3.92782000000000	0.834607000000000	0.411168000000000	0.440322000000000	-1	-0.547611130000000
				-0.0113606000000000	0.558480000000000	0.666203000000000	0.836664000000000	0.426845000000000	0.422471000000000	-1	-0.569840600000000
				0.0590046000000000	0.538096000000000	3.02922000000000	0.904135000000000	0.329293000000000	0.427422000000000	-1	-0.479091400000000
				0.00254770000000000	0.627554000000000	0.752287000000000	0.881994000000000	0.403525000000000	0.408066000000000	-1	-0.625006300000000
				-0.00106517000000000	0.593546000000000	3.46799000000000	0.838149000000000	0.396405000000000	0.435685000000000	-1	-0.594611170000000
				0.0472127000000000	0.607502000000000	-0.257633000000000	0.880841000000000	0.420970000000000	0.420894000000000	-1	-0.560289300000000
				0.0569583000000000	0.539330000000000	4.02852000000000	0.874862000000000	0.399651000000000	0.424030000000000	-1	-0.482371700000000
				0.0270983000000000	0.566562000000000	3.80193000000000	0.875360000000000	0.420941000000000	0.428997000000000	-1	-0.539463700000000
				0.0438037000000000	0.527990000000000	3.23349000000000	0.904575000000000	0.385719000000000	0.438154000000000	-1	-0.484186300000000
				0.00323751000000000	0.533621000000000	0.416762000000000	0.869958000000000	0.414217000000000	0.407953000000000	-1	-0.530383490000000
				0.0565197000000000	0.557030000000000	-0.285756000000000	0.886050000000000	0.386336000000000	0.442352000000000	-1	-0.500510300000000
				0.0467466000000000	0.548370000000000	2.35687000000000	0.852434000000000	0.379817000000000	0.417849000000000	-1	-0.501623400000000
				0.0563564000000000	0.599550000000000	-2.91760000000000	0.865154000000000	0.408987000000000	0.419681000000000	-1	-0.543193600000000
				-0.0115132000000000	0.535029000000000	4.52727000000000	0.849670000000000	0.349687000000000	0.416840000000000	-1	-0.546542200000000
				0.0489399000000000	0.474440000000000	0.587605000000000	0.880909000000000	0.368505000000000	0.447544000000000	-1	-0.425500100000000
				0.0292074000000000	0.493457000000000	-4.80551000000000	0.864726000000000	0.359472000000000	0.431793000000000	-1	-0.464249600000000
				0.0793947000000000	0.570809000000000	1.82895000000000	0.845956000000000	0.394717000000000	0.434814000000000	-1	-0.491414300000000
				-0.0249632000000000	0.554613000000000	-1.27336000000000	0.893967000000000	0.368713000000000	0.426800000000000	-1	-0.579576200000000
				0.0250647000000000	0.602850000000000	-2.94347000000000	0.884369000000000	0.377554000000000	0.439616000000000	-1	-0.577785300000000
				0.0443535000000000	0.531902000000000	1.41997000000000	0.876898000000000	0.388048000000000	0.435191000000000	-1	-0.487548500000000
				-0.0134414000000000	0.555820000000000	0.0248506000000000	0.881643000000000	0.397899000000000	0.416936000000000	-1	-0.569261400000000
				0.0310023000000000	0.511959000000000	0.375257000000000	0.874624000000000	0.396299000000000	0.437978000000000	-1	-0.480956700000000
				-0.00771567000000000	0.624001000000000	-0.759253000000000	0.868946000000000	0.320688000000000	0.454227000000000	-1	-0.631716670000000
				0.0413659000000000	0.597232000000000	-4.61562000000000	0.823361000000000	0.414934000000000	0.436376000000000	-1	-0.555866100000000
				0.0242497000000000	0.587718000000000	-2.37363000000000	0.903997000000000	0.392614000000000	0.408527000000000	-1	-0.563468300000000
				0.0213016000000000	0.565544000000000	-0.994836000000000	0.849493000000000	0.349493000000000	0.425877000000000	-1	-0.544242400000000
				0.0423289000000000	0.525830000000000	-3.89565000000000	0.894739000000000	0.322721000000000	0.465583000000000	-1	-0.483501100000000
				0.0162364000000000	0.549557000000000	1.50277000000000	0.889645000000000	0.387366000000000	0.426496000000000	-1	-0.533320600000000
				0.0474611000000000	0.528781000000000	-1.95980000000000	0.836370000000000	0.364002000000000	0.420933000000000	-1	-0.481319900000000
				0.0215850000000000	0.585474000000000	-4.89350000000000	0.867833000000000	0.386073000000000	0.434147000000000	-1	-0.563889000000000
				0.0602492000000000	0.492247000000000	0.186725000000000	0.865442000000000	0.361408000000000	0.438855000000000	-1	-0.431997800000000
				0.0230808000000000	0.510860000000000	3.96940000000000	0.898921000000000	0.324611000000000	0.418205000000000	-1	-0.487779200000000
				0.0832862000000000	0.572384000000000	-1.00267000000000	0.913112000000000	0.337811000000000	0.429976000000000	-1	-0.489097800000000
				0.0577729000000000	0.594138000000000	-3.38095000000000	0.866868000000000	0.351765000000000	0.452904000000000	-1	-0.536365100000000
				0.0105733000000000	0.607511000000000	3.69985000000000	0.891450000000000	0.393987000000000	0.431289000000000	-1	-0.596937700000000
				0.0261554000000000	0.547669000000000	-4.68148000000000	0.871155000000000	0.359200000000000	0.422041000000000	-1	-0.521513600000000
				0.0468791000000000	0.617962000000000	3.85935000000000	0.869299000000000	0.409226000000000	0.414866000000000	-1	-0.571082900000000
				0.0231454000000000	0.599566000000000	1.01810000000000	0.887925000000000	0.360765000000000	0.430074000000000	-1	-0.576420600000000
				0.0153032000000000	0.511055000000000	1.34692000000000	0.869980000000000	0.409223000000000	0.417435000000000	-1	-0.495751800000000
				-0.00238019000000000	0.648498000000000	1.99355000000000	0.929561000000000	0.428700000000000	0.449943000000000	-1	-0.650878190000000
				0.0516445000000000	0.556449000000000	0.806826000000000	0.905341000000000	0.384711000000000	0.429775000000000	-1	-0.504804500000000
				0.0328871000000000	0.539167000000000	-0.699325000000000	0.928252000000000	0.412954000000000	0.415080000000000	-1	-0.506279900000000
				0.0252811000000000	0.586317000000000	-2.14913000000000	0.817276000000000	0.392240000000000	0.425993000000000	-1	-0.561035900000000
				-0.0354815000000000	0.603018000000000	2.98782000000000	0.899484000000000	0.399309000000000	0.422920000000000	-1	-0.638499500000000
				0.0447282000000000	0.604064000000000	2.06120000000000	0.898050000000000	0.366460000000000	0.436795000000000	-1	-0.559335800000000
				-0.00112170000000000	0.559413000000000	2.86966000000000	0.896104000000000	0.386896000000000	0.426633000000000	-1	-0.560534700000000
				0.0323356000000000	0.530122000000000	0.749028000000000	0.870423000000000	0.458579000000000	0.453484000000000	-1	-0.497786400000000
				-0.00391453000000000	0.675355000000000	3.84593000000000	0.899165000000000	0.411198000000000	0.443298000000000	-1	-0.679269530000000
				0.0231463000000000	0.512478000000000	-1.84829000000000	0.882898000000000	0.332173000000000	0.449810000000000	-1	-0.489331700000000
				-0.0118930000000000	0.571928000000000	-3.65377000000000	0.858695000000000	0.428824000000000	0.434182000000000	-1	-0.583821000000000
				0.0315354000000000	0.604845000000000	-4.35975000000000	0.861820000000000	0.393978000000000	0.417899000000000	-1	-0.573309600000000
				0.0344696000000000	0.604747000000000	1.01319000000000	0.849643000000000	0.404494000000000	0.446009000000000	-1	-0.570277400000000
				0.0284916000000000	0.536905000000000	-1.77300000000000	0.894212000000000	0.392091000000000	0.437481000000000	-1	-0.508413400000000
				0.0427321000000000	0.577590000000000	-4.33798000000000	0.902834000000000	0.355662000000000	0.427797000000000	-1	-0.534857900000000
				0.000530456000000000	0.578069000000000	0.0827207000000000	0.889069000000000	0.352035000000000	0.428662000000000	-1	-0.577538544000000
				0.0788578000000000	0.543751000000000	-2.67393000000000	0.857263000000000	0.425362000000000	0.439338000000000	-1	-0.464893200000000
				0.0170421000000000	0.587454000000000	4.05715000000000	0.861602000000000	0.400091000000000	0.451869000000000	-1	-0.570411900000000
				0.0137333000000000	0.641651000000000	3.46016000000000	0.869592000000000	0.372426000000000	0.436183000000000	-1	-0.627917700000000
				0.00251174000000000	0.674642000000000	-1.61105000000000	0.874953000000000	0.429852000000000	0.416599000000000	-1	-0.672130260000000
				0.0173260000000000	0.572110000000000	-2.96042000000000	0.883636000000000	0.343326000000000	0.460937000000000	-1	-0.554784000000000
				0.0338703000000000	0.597670000000000	-3.15366000000000	0.834538000000000	0.361692000000000	0.415066000000000	-1	-0.563799700000000
				0.0202448000000000	0.628844000000000	3.66022000000000	0.844759000000000	0.347575000000000	0.429371000000000	-1	-0.608599200000000
				0.0123235000000000	0.620639000000000	2.86051000000000	0.904531000000000	0.407367000000000	0.458256000000000	-1	-0.608315500000000
				0.0312649000000000	0.594165000000000	-4.36383000000000	0.837882000000000	0.385841000000000	0.422338000000000	-1	-0.562900100000000
				0.0624154000000000	0.525874000000000	-0.626085000000000	0.895299000000000	0.369883000000000	0.447099000000000	-1	-0.463458600000000
				0.0316316000000000	0.626731000000000	-3.02051000000000	0.835911000000000	0.342536000000000	0.440171000000000	-1	-0.595099400000000
				0.0528483000000000	0.544791000000000	-1.19598000000000	0.818169000000000	0.390238000000000	0.459675000000000	-1	-0.491942700000000
				0.0143165000000000	0.455160000000000	0.135892000000000	0.845605000000000	0.437422000000000	0.419854000000000	-1	-0.440843500000000
				-0.0146431000000000	0.534901000000000	0.296744000000000	0.903444000000000	0.430046000000000	0.430831000000000	-1	-0.549544100000000
				0.0243344000000000	0.508589000000000	-0.248376000000000	0.835598000000000	0.383452000000000	0.445909000000000	-1	-0.484254600000000
				0.0103551000000000	0.555364000000000	2.85161000000000	0.878867000000000	0.357194000000000	0.422677000000000	-1	-0.545008900000000
				-0.0114168000000000	0.559345000000000	2.83215000000000	0.855852000000000	0.372104000000000	0.433730000000000	-1	-0.570761800000000
				0.122416000000000	0.554715000000000	-2.06635000000000	0.880196000000000	0.416647000000000	0.424582000000000	-1	-0.432299000000000
				0.0445877000000000	0.586498000000000	2.65824000000000	0.899006000000000	0.351469000000000	0.435076000000000	-1	-0.541910300000000
				0.0301163000000000	0.538263000000000	-4.64416000000000	0.868625000000000	0.388160000000000	0.423294000000000	-1	-0.508146700000000
				0.0830263000000000	0.566533000000000	-3.99656000000000	0.876545000000000	0.367306000000000	0.430489000000000	-1	-0.483506700000000
				0.0919341000000000	0.591871000000000	2.24366000000000	0.838933000000000	0.377684000000000	0.441536000000000	-1	-0.499936900000000
				0.0102482000000000	0.570175000000000	1.31703000000000	0.849501000000000	0.287744000000000	0.412254000000000	-1	-0.559926800000000
				0.0476163000000000	0.527040000000000	-1.38077000000000	0.859816000000000	0.374036000000000	0.417366000000000	-1	-0.479423700000000
				0.0427391000000000	0.540384000000000	2.36763000000000	0.817325000000000	0.363022000000000	0.452909000000000	-1	-0.497644900000000
				0.0285085000000000	0.528313000000000	-2.83511000000000	0.912190000000000	0.411985000000000	0.444922000000000	-1	-0.499804500000000
				0.0896556000000000	0.490464000000000	-3.21446000000000	0.872158000000000	0.385710000000000	0.424177000000000	-1	-0.400808400000000
				0.0861547000000000	0.521821000000000	2.55553000000000	0.873071000000000	0.379269000000000	0.432609000000000	-1	-0.435666300000000
				0.0203627000000000	0.525848000000000	-0.439091000000000	0.845416000000000	0.429672000000000	0.423410000000000	-1	-0.505485300000000
				0.0538291000000000	0.507867000000000	-0.725375000000000	0.854473000000000	0.402296000000000	0.417997000000000	-1	-0.454037900000000
				0.0289557000000000	0.534285000000000	2.93971000000000	0.871524000000000	0.325608000000000	0.446686000000000	-1	-0.505329300000000
				0.0267816000000000	0.483511000000000	3.71422000000000	0.888455000000000	0.373569000000000	0.416753000000000	-1	-0.456729400000000
				0.00332603000000000	0.526927000000000	1.72535000000000	0.880061000000000	0.353588000000000	0.413501000000000	-1	-0.523600970000000
				0.0470711000000000	0.571249000000000	1.00496000000000	0.908284000000000	0.373618000000000	0.446033000000000	-1	-0.524177900000000
				0.0641044000000000	0.592404000000000	2.88948000000000	0.861887000000000	0.362615000000000	0.443289000000000	-1	-0.528299600000000
				-0.00269527000000000	0.562038000000000	3.66310000000000	0.904694000000000	0.379131000000000	0.452415000000000	-1	-0.564733270000000
				0.0269765000000000	0.541221000000000	-0.0669888000000000	0.911128000000000	0.380485000000000	0.441347000000000	-1	-0.514244500000000
				0.0266200000000000	0.604749000000000	-3.36099000000000	0.832223000000000	0.385810000000000	0.447845000000000	-1	-0.578129000000000
				0.0634533000000000	0.564587000000000	-0.800344000000000	0.834476000000000	0.414930000000000	0.442104000000000	-1	-0.501133700000000
				0.00169751000000000	0.497180000000000	-3.97225000000000	0.884434000000000	0.366738000000000	0.427160000000000	-1	-0.495482490000000
				0.0487970000000000	0.565812000000000	2.54635000000000	0.867532000000000	0.390686000000000	0.442353000000000	-1	-0.517015000000000
				0.0198286000000000	0.538610000000000	1.02083000000000	0.853276000000000	0.392522000000000	0.430325000000000	-1	-0.518781400000000
				0.0338405000000000	0.496655000000000	-4.73319000000000	0.840762000000000	0.380216000000000	0.414288000000000	-1	-0.462814500000000
				0.00953108000000000	0.548948000000000	0.325628000000000	0.852063000000000	0.375308000000000	0.424441000000000	-1	-0.539416920000000
				-0.0241404000000000	0.513634000000000	3.65866000000000	0.860369000000000	0.419322000000000	0.440842000000000	-1	-0.537774400000000
				0.0114876000000000	0.540951000000000	-0.109570000000000	0.884034000000000	0.371151000000000	0.440963000000000	-1	-0.529463400000000
				0.0250453000000000	0.503607000000000	0.0891520000000000	0.867651000000000	0.376328000000000	0.409102000000000	-1	-0.478561700000000
				0.0295372000000000	0.552289000000000	1.76343000000000	0.867314000000000	0.363607000000000	0.431371000000000	-1	-0.522751800000000
				0.0371008000000000	0.556187000000000	-2.86707000000000	0.894246000000000	0.411712000000000	0.427996000000000	-1	-0.519086200000000
				0.0555029000000000	0.494632000000000	1.07175000000000	0.901760000000000	0.371377000000000	0.416324000000000	-1	-0.439129100000000
				0.0378669000000000	0.482632000000000	-3.47147000000000	0.849194000000000	0.388405000000000	0.450552000000000	-1	-0.444765100000000
				0.0300638000000000	0.532344000000000	0.160079000000000	0.905349000000000	0.342289000000000	0.431344000000000	-1	-0.502280200000000
				0.0125485000000000	0.542577000000000	-4.20801000000000	0.863960000000000	0.340627000000000	0.432239000000000	-1	-0.530028500000000
				0.0234586000000000	0.612153000000000	-0.535034000000000	0.863365000000000	0.386930000000000	0.438719000000000	-1	-0.588694400000000
				0.0611716000000000	0.580878000000000	3.66880000000000	0.851921000000000	0.386123000000000	0.429089000000000	-1	-0.519706400000000
				0.0231033000000000	0.597608000000000	2.85109000000000	0.882784000000000	0.369478000000000	0.434733000000000	-1	-0.574504700000000
				0.0450143000000000	0.602345000000000	1.80528000000000	0.908784000000000	0.400891000000000	0.418666000000000	-1	-0.557330700000000
				0.0415564000000000	0.581504000000000	2.37199000000000	0.868512000000000	0.362074000000000	0.423802000000000	-1	-0.539947600000000
				0.114236000000000	0.506997000000000	-4.27036000000000	0.891258000000000	0.458415000000000	0.418421000000000	-1	-0.392761000000000
				0.0339761000000000	0.536628000000000	-3.28923000000000	0.841018000000000	0.353178000000000	0.434645000000000	-1	-0.502651900000000
				0.00825534000000000	0.576839000000000	1.39128000000000	0.878470000000000	0.399067000000000	0.452057000000000	-1	-0.568583660000000
				0.0605927000000000	0.634512000000000	1.31925000000000	0.846772000000000	0.396782000000000	0.439577000000000	-1	-0.573919300000000
				0.0850503000000000	0.539132000000000	0.0396939000000000	0.873608000000000	0.414989000000000	0.449981000000000	-1	-0.454081700000000
				0.0281189000000000	0.540476000000000	-3.86317000000000	0.895726000000000	0.395306000000000	0.439413000000000	-1	-0.512357100000000
				0.0301048000000000	0.562566000000000	-1.74724000000000	0.868167000000000	0.410573000000000	0.417410000000000	-1	-0.532461200000000
				0.0186373000000000	0.506258000000000	-4.01870000000000	0.863110000000000	0.373888000000000	0.403026000000000	-1	-0.487620700000000
				0.0798061000000000	0.560948000000000	-3.31223000000000	0.851740000000000	0.370515000000000	0.442906000000000	-1	-0.481141900000000
				0.0119641000000000	0.560410000000000	-4.78478000000000	0.906034000000000	0.364145000000000	0.443789000000000	-1	-0.548445900000000
				0.0440680000000000	0.565038000000000	-1.33065000000000	0.886896000000000	0.399482000000000	0.439248000000000	-1	-0.520970000000000
				0.0130068000000000	0.562006000000000	-1.07744000000000	0.870929000000000	0.379298000000000	0.434315000000000	-1	-0.548999200000000
				0.0246993000000000	0.574119000000000	-0.173006000000000	0.838896000000000	0.399335000000000	0.435796000000000	-1	-0.549419700000000
				0.0154904000000000	0.517395000000000	-3.10577000000000	0.887933000000000	0.364060000000000	0.444175000000000	-1	-0.501904600000000
				0.0556721000000000	0.467631000000000	-0.554285000000000	0.870397000000000	0.383842000000000	0.432980000000000	-1	-0.411958900000000
				-0.0156876000000000	0.593685000000000	-3.84476000000000	0.843179000000000	0.397085000000000	0.431162000000000	-1	-0.609372600000000
				0.0337987000000000	0.465454000000000	-3.22749000000000	0.830226000000000	0.374969000000000	0.437045000000000	-1	-0.431655300000000
				0.0848391000000000	0.546213000000000	2.07379000000000	0.862413000000000	0.417653000000000	0.417090000000000	-1	-0.461373900000000
				0.0148443000000000	0.478043000000000	2.42692000000000	0.857486000000000	0.381400000000000	0.421005000000000	-1	-0.463198700000000
				0.0185260000000000	0.616207000000000	-0.785237000000000	0.835631000000000	0.387760000000000	0.419075000000000	-1	-0.597681000000000
				0.0163717000000000	0.568677000000000	-4.32618000000000	0.880654000000000	0.342535000000000	0.446477000000000	-1	-0.552305300000000
				0.0276618000000000	0.620779000000000	3.74636000000000	0.893245000000000	0.353779000000000	0.428574000000000	-1	-0.593117200000000
				0.00619705000000000	0.553860000000000	0.854360000000000	0.847458000000000	0.383875000000000	0.441517000000000	-1	-0.547662950000000
				0.00247735000000000	0.504361000000000	-2.79386000000000	0.870766000000000	0.473563000000000	0.436216000000000	-1	-0.501883650000000
				0.0324063000000000	0.588711000000000	-4.98205000000000	0.850072000000000	0.375963000000000	0.434862000000000	-1	-0.556304700000000
				0.0143280000000000	0.586824000000000	-1.03962000000000	0.875674000000000	0.359702000000000	0.425810000000000	-1	-0.572496000000000
				0.0455953000000000	0.536889000000000	4.66395000000000	0.920204000000000	0.352985000000000	0.429374000000000	-1	-0.491293700000000
				0.00755662000000000	0.603184000000000	3.80861000000000	0.871940000000000	0.413517000000000	0.430171000000000	-1	-0.595627380000000
				0.0458033000000000	0.589649000000000	0.190686000000000	0.853085000000000	0.354935000000000	0.446665000000000	-1	-0.543845700000000
				0.0443273000000000	0.539889000000000	-1.48520000000000	0.880072000000000	0.391486000000000	0.426037000000000	-1	-0.495561700000000
				0.0460869000000000	0.491978000000000	2.88928000000000	0.875646000000000	0.335254000000000	0.417969000000000	-1	-0.445891100000000
				0.0496642000000000	0.595320000000000	3.90373000000000	0.861186000000000	0.341062000000000	0.420946000000000	-1	-0.545655800000000
				0.0359365000000000	0.560869000000000	-1.33568000000000	0.854309000000000	0.406801000000000	0.435423000000000	-1	-0.524932500000000
				0.0289583000000000	0.576497000000000	-3.40035000000000	0.827996000000000	0.405424000000000	0.418838000000000	-1	-0.547538700000000
				0.0460169000000000	0.540602000000000	2.21014000000000	0.895218000000000	0.391335000000000	0.429749000000000	-1	-0.494585100000000
				0.0305650000000000	0.556603000000000	1.60008000000000	0.917522000000000	0.408251000000000	0.416089000000000	-1	-0.526038000000000
				0.0413871000000000	0.505191000000000	1.28607000000000	0.869217000000000	0.373246000000000	0.428353000000000	-1	-0.463803900000000
				0.0128571000000000	0.534868000000000	0.918195000000000	0.890580000000000	0.393795000000000	0.430864000000000	-1	-0.522010900000000
				0.0952380000000000	0.573593000000000	-4.14917000000000	0.853938000000000	0.378252000000000	0.429280000000000	-1	-0.478355000000000
				0.0176076000000000	0.575543000000000	2.40295000000000	0.865827000000000	0.393061000000000	0.452493000000000	-1	-0.557935400000000
				-0.00159935000000000	0.553025000000000	1.32241000000000	0.875760000000000	0.378580000000000	0.424101000000000	-1	-0.554624350000000
				0.0117328000000000	0.518642000000000	-2.78983000000000	0.879769000000000	0.405318000000000	0.423671000000000	-1	-0.506909200000000
				0.0140712000000000	0.458716000000000	3.42965000000000	0.837384000000000	0.364038000000000	0.454983000000000	-1	-0.444644800000000
				0.0324431000000000	0.504244000000000	1.50151000000000	0.904496000000000	0.458797000000000	0.454370000000000	-1	-0.471800900000000
				0.0710883000000000	0.558261000000000	3.52990000000000	0.843362000000000	0.350876000000000	0.426804000000000	-1	-0.487172700000000
				0.0321198000000000	0.590335000000000	3.04482000000000	0.898395000000000	0.384210000000000	0.438848000000000	-1	-0.558215200000000
				0.0477783000000000	0.592720000000000	2.66246000000000	0.872831000000000	0.363797000000000	0.419078000000000	-1	-0.544941700000000
				0.0707661000000000	0.519921000000000	-4.12951000000000	0.851379000000000	0.378908000000000	0.424393000000000	-1	-0.449154900000000
				-0.00118015000000000	0.601813000000000	-3.02800000000000	0.908575000000000	0.413647000000000	0.432559000000000	-1	-0.602993150000000
				-0.0114130000000000	0.588521000000000	4.65742000000000	0.842816000000000	0.379116000000000	0.416097000000000	-1	-0.599934000000000
				0.0120403000000000	0.569466000000000	4.16084000000000	0.906577000000000	0.389234000000000	0.431638000000000	-1	-0.557425700000000
				0.0502373000000000	0.590270000000000	3.57506000000000	0.889835000000000	0.359901000000000	0.427516000000000	-1	-0.540032700000000
				0.0603932000000000	0.612067000000000	-3.14706000000000	0.877857000000000	0.398007000000000	0.452914000000000	-1	-0.551673800000000
				0.0258376000000000	0.629193000000000	-0.470656000000000	0.853631000000000	0.330361000000000	0.434153000000000	-1	-0.603355400000000
				-0.0253770000000000	0.572272000000000	2.17660000000000	0.906464000000000	0.367163000000000	0.444106000000000	-1	-0.597649000000000
				-0.0254501000000000	0.622658000000000	3.83615000000000	0.853371000000000	0.349428000000000	0.431740000000000	-1	-0.648108100000000
				0.114269000000000	0.554299000000000	2.44458000000000	0.850130000000000	0.378801000000000	0.436907000000000	-1	-0.440030000000000
				0.0577102000000000	0.555612000000000	1.27016000000000	0.862905000000000	0.362260000000000	0.429159000000000	-1	-0.497901800000000
				0.0166126000000000	0.552280000000000	-0.288529000000000	0.861817000000000	0.353013000000000	0.440278000000000	-1	-0.535667400000000
				0.0472206000000000	0.501629000000000	-3.70931000000000	0.855596000000000	0.351722000000000	0.449112000000000	-1	-0.454408400000000
				0.0461553000000000	0.556221000000000	4.11137000000000	0.837364000000000	0.375375000000000	0.439195000000000	-1	-0.510065700000000
				0.0353386000000000	0.569854000000000	3.12327000000000	0.847347000000000	0.375499000000000	0.437365000000000	-1	-0.534515400000000
				0.0937721000000000	0.571683000000000	4.26228000000000	0.860215000000000	0.342545000000000	0.440827000000000	-1	-0.477910900000000
				0.0515963000000000	0.482468000000000	-0.895348000000000	0.936228000000000	0.433561000000000	0.432838000000000	-1	-0.430871700000000
				0.0273442000000000	0.607825000000000	4.81844000000000	0.883597000000000	0.405081000000000	0.433330000000000	-1	-0.580480800000000
				0.0122185000000000	0.500586000000000	0.789398000000000	0.863045000000000	0.424796000000000	0.435643000000000	-1	-0.488367500000000
				0.0175416000000000	0.560212000000000	-3.47404000000000	0.869233000000000	0.420834000000000	0.448953000000000	-1	-0.542670400000000
				0.0113738000000000	0.604924000000000	1.53169000000000	0.875978000000000	0.328800000000000	0.438447000000000	-1	-0.593550200000000
				0.0100172000000000	0.596944000000000	-1.76781000000000	0.930608000000000	0.349945000000000	0.447743000000000	-1	-0.586926800000000
				-0.0190074000000000	0.507344000000000	1.79048000000000	0.840004000000000	0.347445000000000	0.432497000000000	-1	-0.526351400000000
				0.0514707000000000	0.503394000000000	-2.00208000000000	0.925124000000000	0.368295000000000	0.422478000000000	-1	-0.451923300000000
				0.0646791000000000	0.586509000000000	-3.53978000000000	0.964604000000000	0.436055000000000	0.451368000000000	-1	-0.521829900000000
				0.0922720000000000	0.598772000000000	-1.08993000000000	0.851229000000000	0.360546000000000	0.438025000000000	-1	-0.506500000000000
				0.0230065000000000	0.616403000000000	-0.263572000000000	0.903747000000000	0.363536000000000	0.436666000000000	-1	-0.593396500000000
				0.0247585000000000	0.565048000000000	1.60379000000000	0.913308000000000	0.376249000000000	0.445614000000000	-1	-0.540289500000000
				0.0351588000000000	0.559229000000000	-1.83670000000000	0.837575000000000	0.352186000000000	0.416004000000000	-1	-0.524070200000000
				0.0405149000000000	0.574445000000000	-2.79576000000000	0.813504000000000	0.315245000000000	0.405960000000000	-1	-0.533930100000000
				0.0159195000000000	0.577830000000000	-0.197258000000000	0.887320000000000	0.392232000000000	0.421354000000000	-1	-0.561910500000000
				-0.00578008000000000	0.593471000000000	1.04112000000000	0.879774000000000	0.380831000000000	0.428063000000000	-1	-0.599251080000000
				0.0377230000000000	0.559971000000000	2.36292000000000	0.875439000000000	0.333378000000000	0.439839000000000	-1	-0.522248000000000
				0.0203523000000000	0.629982000000000	-4.03909000000000	0.873060000000000	0.413695000000000	0.433850000000000	-1	-0.609629700000000
				0.00769419000000000	0.571558000000000	1.42939000000000	0.869731000000000	0.404942000000000	0.437792000000000	-1	-0.563863810000000
				-0.0100187000000000	0.605591000000000	0.0620037000000000	0.871365000000000	0.429820000000000	0.428396000000000	-1	-0.615609700000000
				0.0126295000000000	0.545907000000000	-3.48510000000000	0.891309000000000	0.349323000000000	0.435943000000000	-1	-0.533277500000000
				0.0249910000000000	0.567734000000000	-3.26173000000000	0.919530000000000	0.372531000000000	0.403239000000000	-1	-0.542743000000000
				0.0141378000000000	0.604280000000000	-3.16206000000000	0.825515000000000	0.362293000000000	0.437997000000000	-1	-0.590142200000000
				0.0292263000000000	0.591285000000000	0.361210000000000	0.890350000000000	0.402679000000000	0.438467000000000	-1	-0.562058700000000
				0.0644422000000000	0.581946000000000	-2.12813000000000	0.881983000000000	0.405839000000000	0.421017000000000	-1	-0.517503800000000
				0.0419951000000000	0.607391000000000	2.73295000000000	0.889490000000000	0.417092000000000	0.422605000000000	-1	-0.565395900000000
				0.0615325000000000	0.515329000000000	-1.85183000000000	0.895957000000000	0.357373000000000	0.422732000000000	-1	-0.453796500000000
				0.000750402000000000	0.586213000000000	3.84176000000000	0.880637000000000	0.362851000000000	0.408754000000000	-1	-0.585462598000000
				0.0100453000000000	0.515616000000000	1.45032000000000	0.840498000000000	0.371719000000000	0.418219000000000	-1	-0.505570700000000
				0.0682916000000000	0.575415000000000	-1.89079000000000	0.874919000000000	0.355413000000000	0.425882000000000	-1	-0.507123400000000
				0.0742193000000000	0.555696000000000	1.70477000000000	0.889635000000000	0.384664000000000	0.429394000000000	-1	-0.481476700000000
				0.0682933000000000	0.541904000000000	4.37620000000000	0.830870000000000	0.380805000000000	0.404453000000000	-1	-0.473610700000000
				0.0364924000000000	0.622533000000000	3.78985000000000	0.877404000000000	0.387828000000000	0.438403000000000	-1	-0.586040600000000
				0.109191000000000	0.565351000000000	2.28668000000000	0.897909000000000	0.386025000000000	0.409920000000000	-1	-0.456160000000000
				0.0811283000000000	0.588834000000000	-3.43180000000000	0.857685000000000	0.375114000000000	0.439432000000000	-1	-0.507705700000000
				0.0294271000000000	0.486346000000000	2.10602000000000	0.883469000000000	0.351479000000000	0.438158000000000	-1	-0.456918900000000
				0.0435181000000000	0.547949000000000	3.61669000000000	0.860579000000000	0.314934000000000	0.428260000000000	-1	-0.504430900000000
				-0.00319908000000000	0.508517000000000	-3.20816000000000	0.880437000000000	0.307635000000000	0.449786000000000	-1	-0.511716080000000
				0.0221834000000000	0.584432000000000	4.34437000000000	0.904373000000000	0.362947000000000	0.433262000000000	-1	-0.562248600000000
				0.0613145000000000	0.515302000000000	-0.0205281000000000	0.879286000000000	0.316261000000000	0.423348000000000	-1	-0.453987500000000
				0.0577677000000000	0.604813000000000	2.60305000000000	0.868048000000000	0.414097000000000	0.435204000000000	-1	-0.547045300000000
				0.0561251000000000	0.542424000000000	3.58501000000000	0.932709000000000	0.357891000000000	0.418552000000000	-1	-0.486298900000000
				0.0487997000000000	0.502679000000000	1.39040000000000	0.913691000000000	0.342926000000000	0.419380000000000	-1	-0.453879300000000
				0.0225271000000000	0.495871000000000	4.75293000000000	0.892351000000000	0.421488000000000	0.428417000000000	-1	-0.473343900000000
				0.0741101000000000	0.551768000000000	4.81861000000000	0.888391000000000	0.373074000000000	0.434965000000000	-1	-0.477657900000000
				0.0803353000000000	0.539547000000000	2.34388000000000	0.873056000000000	0.393548000000000	0.418880000000000	-1	-0.459211700000000
				0.0351200000000000	0.515229000000000	-0.116381000000000	0.890590000000000	0.399160000000000	0.425016000000000	-1	-0.480109000000000
				0.0872775000000000	0.475896000000000	2.11556000000000	0.908179000000000	0.376617000000000	0.451721000000000	-1	-0.388618500000000
				0.0500042000000000	0.527208000000000	4.28213000000000	0.863956000000000	0.357258000000000	0.427547000000000	-1	-0.477203800000000
				0.0627089000000000	0.541505000000000	-3.53803000000000	0.865666000000000	0.397604000000000	0.448496000000000	-1	-0.478796100000000
				0.0351598000000000	0.573602000000000	-3.05416000000000	0.843407000000000	0.381366000000000	0.423894000000000	-1	-0.538442200000000
				0.0410142000000000	0.602914000000000	3.69060000000000	0.928353000000000	0.331494000000000	0.422299000000000	-1	-0.561899800000000
				0.0145393000000000	0.551936000000000	-4.58154000000000	0.944654000000000	0.380295000000000	0.435066000000000	-1	-0.537396700000000
				0.0403922000000000	0.545607000000000	-0.131726000000000	0.919237000000000	0.399893000000000	0.421162000000000	-1	-0.505214800000000
				0.0410868000000000	0.621023000000000	1.27110000000000	0.847219000000000	0.388121000000000	0.425093000000000	-1	-0.579936200000000
				0.0160231000000000	0.616907000000000	0.664397000000000	0.913629000000000	0.374211000000000	0.424022000000000	-1	-0.600883900000000
				-0.00613172000000000	0.560145000000000	4.31466000000000	0.872755000000000	0.384710000000000	0.431466000000000	-1	-0.566276720000000
				0.0272298000000000	0.554671000000000	-0.606601000000000	0.824469000000000	0.429937000000000	0.429348000000000	-1	-0.527441200000000
				0.0590168000000000	0.523398000000000	1.94431000000000	0.864778000000000	0.346688000000000	0.412353000000000	-1	-0.464381200000000
				-0.000150144000000000	0.517977000000000	0.537749000000000	0.882186000000000	0.375978000000000	0.435692000000000	-1	-0.518127144000000
				0.0636229000000000	0.541266000000000	4.07061000000000	0.892240000000000	0.383051000000000	0.429872000000000	-1	-0.477643100000000
				-0.00102384000000000	0.590099000000000	2.57052000000000	0.884396000000000	0.381347000000000	0.425205000000000	-1	-0.591122840000000
				0.0582541000000000	0.573997000000000	2.73063000000000	0.876138000000000	0.418847000000000	0.429706000000000	-1	-0.515742900000000
				0.0469691000000000	0.482706000000000	2.41155000000000	0.867892000000000	0.386916000000000	0.423021000000000	-1	-0.435736900000000
				-0.00634290000000000	0.525496000000000	-2.06587000000000	0.860434000000000	0.384359000000000	0.417016000000000	-1	-0.531838900000000
				0.0478866000000000	0.561920000000000	4.65220000000000	0.874944000000000	0.337927000000000	0.425774000000000	-1	-0.514033400000000
				-0.0164942000000000	0.528068000000000	2.02296000000000	0.867147000000000	0.344678000000000	0.447948000000000	-1	-0.544562200000000
				0.0795515000000000	0.564880000000000	-1.94540000000000	0.849091000000000	0.386565000000000	0.421244000000000	-1	-0.485328500000000
				-0.0105128000000000	0.491328000000000	-4.14052000000000	0.821010000000000	0.364464000000000	0.427360000000000	-1	-0.501840800000000
				0.0303287000000000	0.495414000000000	1.11242000000000	0.812407000000000	0.383067000000000	0.453075000000000	-1	-0.465085300000000
				-0.0126280000000000	0.566103000000000	-2.24722000000000	0.838940000000000	0.367662000000000	0.430534000000000	-1	-0.578731000000000
				-0.0325431000000000	0.531747000000000	-2.86050000000000	0.846579000000000	0.352735000000000	0.451496000000000	-1	-0.564290100000000
				0.0267792000000000	0.613521000000000	-0.0461014000000000	0.852832000000000	0.364939000000000	0.411241000000000	-1	-0.586741800000000
				0.0120480000000000	0.537198000000000	0.834894000000000	0.898062000000000	0.374388000000000	0.411122000000000	-1	-0.525150000000000
				0.00356959000000000	0.633537000000000	-3.29156000000000	0.871666000000000	0.337800000000000	0.417198000000000	-1	-0.629967410000000
				0.0324428000000000	0.598215000000000	3.33044000000000	0.863141000000000	0.407262000000000	0.453675000000000	-1	-0.565772200000000
				-0.0296299000000000	0.530864000000000	3.42164000000000	0.865830000000000	0.407961000000000	0.425431000000000	-1	-0.560493900000000
				-0.0536221000000000	0.586554000000000	-4.24916000000000	0.871036000000000	0.364053000000000	0.443414000000000	-1	-0.640176100000000
				-0.0352117000000000	0.545158000000000	-3.01529000000000	0.846257000000000	0.369657000000000	0.441344000000000	-1	-0.580369700000000
				-0.00493412000000000	0.622813000000000	-0.228743000000000	0.838533000000000	0.352366000000000	0.429281000000000	-1	-0.627747120000000
				0.0394900000000000	0.513362000000000	3.79679000000000	0.870529000000000	0.401842000000000	0.420668000000000	-1	-0.473872000000000
				0.0766321000000000	0.624974000000000	4.84013000000000	0.836347000000000	0.395495000000000	0.445565000000000	-1	-0.548341900000000
				0.0239221000000000	0.489435000000000	-0.998892000000000	0.867611000000000	0.385272000000000	0.422310000000000	-1	-0.465512900000000
				0.0437181000000000	0.581080000000000	-4.84378000000000	0.894096000000000	0.330399000000000	0.440924000000000	-1	-0.537361900000000
				0.0611374000000000	0.490137000000000	-1.89452000000000	0.898174000000000	0.332608000000000	0.433542000000000	-1	-0.428999600000000
				0.0205794000000000	0.550084000000000	-4.09605000000000	0.857744000000000	0.404624000000000	0.401396000000000	-1	-0.529504600000000
				-0.0151476000000000	0.529053000000000	-0.544873000000000	0.854627000000000	0.383265000000000	0.408927000000000	-1	-0.544200600000000
				0.0274842000000000	0.654638000000000	2.13400000000000	0.862567000000000	0.394960000000000	0.418397000000000	-1	-0.627153800000000
				0.0628382000000000	0.570110000000000	4.69564000000000	0.827274000000000	0.444074000000000	0.435727000000000	-1	-0.507271800000000
				0.0325081000000000	0.547683000000000	1.52784000000000	0.886777000000000	0.417027000000000	0.427829000000000	-1	-0.515174900000000
				0.00113182000000000	0.579815000000000	-4.23558000000000	0.832966000000000	0.378291000000000	0.434708000000000	-1	-0.578683180000000
				0.0248849000000000	0.508606000000000	-1.34563000000000	0.857369000000000	0.362176000000000	0.433254000000000	-1	-0.483721100000000
				0.0645407000000000	0.576705000000000	0.117958000000000	0.895047000000000	0.379896000000000	0.419877000000000	-1	-0.512164300000000
				0.00750062000000000	0.558932000000000	-0.0347107000000000	0.881831000000000	0.418910000000000	0.406974000000000	-1	-0.551431380000000
				0.00896046000000000	0.541988000000000	-0.560546000000000	0.855550000000000	0.371459000000000	0.430413000000000	-1	-0.533027540000000
				0.0655533000000000	0.557942000000000	0.717064000000000	0.854686000000000	0.356705000000000	0.418593000000000	-1	-0.492388700000000
				0.0944335000000000	0.532103000000000	2.81728000000000	0.897976000000000	0.355818000000000	0.427993000000000	-1	-0.437669500000000
				0.0592560000000000	0.540953000000000	-2.06354000000000	0.861301000000000	0.391702000000000	0.433968000000000	-1	-0.481697000000000
				0.0797766000000000	0.527685000000000	1.34640000000000	0.848162000000000	0.353626000000000	0.454781000000000	-1	-0.447908400000000
				0.0336144000000000	0.512806000000000	0.0746836000000000	0.873122000000000	0.397530000000000	0.430207000000000	-1	-0.479191600000000
				0.000697207000000000	0.547404000000000	-0.343561000000000	0.854476000000000	0.356394000000000	0.449809000000000	-1	-0.546706793000000
				0.0839204000000000	0.517182000000000	4.71214000000000	0.840933000000000	0.313427000000000	0.427898000000000	-1	-0.433261600000000
				0.0326656000000000	0.560373000000000	3.48070000000000	0.887939000000000	0.313931000000000	0.433859000000000	-1	-0.527707400000000
				0.0679333000000000	0.537176000000000	-2.91269000000000	0.884215000000000	0.368665000000000	0.458982000000000	-1	-0.469242700000000
				-0.00665212000000000	0.519451000000000	1.25158000000000	0.916257000000000	0.337424000000000	0.429420000000000	-1	-0.526103120000000
				0.103209000000000	0.519248000000000	4.16548000000000	0.881812000000000	0.333068000000000	0.433026000000000	-1	-0.416039000000000
				0.0826272000000000	0.609755000000000	-1.48476000000000	0.870897000000000	0.312152000000000	0.434884000000000	-1	-0.527127800000000
				0.0616046000000000	0.519919000000000	2.47122000000000	0.839357000000000	0.338663000000000	0.451237000000000	-1	-0.458314400000000
				0.0462372000000000	0.494866000000000	-3.65624000000000	0.898826000000000	0.331379000000000	0.431850000000000	-1	-0.448628800000000
				0.0659450000000000	0.524294000000000	2.58684000000000	0.866858000000000	0.442610000000000	0.469238000000000	-1	-0.458349000000000
				0.0534307000000000	0.608707000000000	0.866970000000000	0.951856000000000	0.397269000000000	0.427188000000000	-1	-0.555276300000000
				0.0455105000000000	0.493081000000000	2.92141000000000	0.880649000000000	0.354204000000000	0.417828000000000	-1	-0.447570500000000
				0.0236665000000000	0.570260000000000	0.570609000000000	0.910914000000000	0.426559000000000	0.419388000000000	-1	-0.546593500000000
				0.0313223000000000	0.538834000000000	-0.661207000000000	0.867257000000000	0.322045000000000	0.442131000000000	-1	-0.507511700000000
				0.0510391000000000	0.486583000000000	-3.21345000000000	0.855946000000000	0.339016000000000	0.425158000000000	-1	-0.435543900000000
				0.0246455000000000	0.608859000000000	4.18234000000000	0.839356000000000	0.396931000000000	0.437161000000000	-1	-0.584213500000000
				0.0346166000000000	0.544652000000000	1.16534000000000	0.849142000000000	0.322396000000000	0.435565000000000	-1	-0.510035400000000
				-0.0261140000000000	0.568654000000000	2.91328000000000	0.848803000000000	0.384782000000000	0.432357000000000	-1	-0.594768000000000
				0.0310789000000000	0.581258000000000	0.207460000000000	0.853603000000000	0.341155000000000	0.420149000000000	-1	-0.550179100000000
				0.0550525000000000	0.547298000000000	-1.63682000000000	0.881905000000000	0.427419000000000	0.418726000000000	-1	-0.492245500000000
				0.0500492000000000	0.549148000000000	0.856106000000000	0.856519000000000	0.390331000000000	0.425405000000000	-1	-0.499098800000000
				0.0464486000000000	0.556658000000000	2.35627000000000	0.877479000000000	0.406597000000000	0.446810000000000	-1	-0.510209400000000
				0.0632819000000000	0.608503000000000	-2.46314000000000	0.901612000000000	0.375830000000000	0.442264000000000	-1	-0.545221100000000
				0.0759351000000000	0.558274000000000	-0.716990000000000	0.885623000000000	0.406846000000000	0.417956000000000	-1	-0.482338900000000
				-0.00366829000000000	0.615622000000000	-1.55375000000000	0.880014000000000	0.411698000000000	0.455620000000000	-1	-0.619290290000000
				0.0213225000000000	0.598648000000000	-2.59279000000000	0.948944000000000	0.403041000000000	0.438582000000000	-1	-0.577325500000000
				0.0462088000000000	0.526759000000000	-3.80710000000000	0.904170000000000	0.361707000000000	0.444374000000000	-1	-0.480550200000000
				0.0757216000000000	0.599172000000000	-0.507156000000000	0.883338000000000	0.396860000000000	0.441565000000000	-1	-0.523450400000000
				0.0488234000000000	0.547188000000000	-2.31700000000000	0.840703000000000	0.372261000000000	0.444010000000000	-1	-0.498364600000000
				-0.0148155000000000	0.567308000000000	-4.77120000000000	0.882552000000000	0.359956000000000	0.421819000000000	-1	-0.582123500000000
				0.0300014000000000	0.584231000000000	4.15301000000000	0.879906000000000	0.363713000000000	0.413094000000000	-1	-0.554229600000000
				0.00199582000000000	0.575351000000000	0.343385000000000	0.891032000000000	0.339028000000000	0.412407000000000	-1	-0.573355180000000
				0.0969939000000000	0.517476000000000	1.84541000000000	0.860683000000000	0.365685000000000	0.425708000000000	-1	-0.420482100000000
				0.0906533000000000	0.494096000000000	4.46664000000000	0.877126000000000	0.382327000000000	0.440094000000000	-1	-0.403442700000000
				0.0604085000000000	0.538611000000000	-1.79129000000000	0.862413000000000	0.397433000000000	0.430796000000000	-1	-0.478202500000000
				0.0205545000000000	0.540742000000000	-2.86523000000000	0.879443000000000	0.410929000000000	0.447510000000000	-1	-0.520187500000000
				0.0418663000000000	0.558495000000000	-3.65344000000000	0.856485000000000	0.415497000000000	0.410138000000000	-1	-0.516628700000000
				0.0625079000000000	0.597340000000000	1.17578000000000	0.890398000000000	0.399084000000000	0.401118000000000	-1	-0.534832100000000
				0.00702476000000000	0.580231000000000	-0.225031000000000	0.812350000000000	0.382409000000000	0.434119000000000	-1	-0.573206240000000
				0.0126600000000000	0.585910000000000	2.71708000000000	0.900025000000000	0.382615000000000	0.416149000000000	-1	-0.573250000000000
				0.0162125000000000	0.515531000000000	3.16483000000000	0.864516000000000	0.412562000000000	0.439364000000000	-1	-0.499318500000000
				0.0143909000000000	0.612732000000000	0.876443000000000	0.895780000000000	0.410097000000000	0.428315000000000	-1	-0.598341100000000
				0.0487887000000000	0.558120000000000	-2.34464000000000	0.849585000000000	0.381715000000000	0.442917000000000	-1	-0.509331300000000
				0.0712819000000000	0.594877000000000	-0.828266000000000	0.878459000000000	0.385609000000000	0.432095000000000	-1	-0.523595100000000
				0.00679210000000000	0.571370000000000	4.22124000000000	0.883656000000000	0.406775000000000	0.433545000000000	-1	-0.564577900000000
				-0.00314577000000000	0.529823000000000	-2.17273000000000	0.861251000000000	0.402881000000000	0.427888000000000	-1	-0.532968770000000
				0.0639134000000000	0.531315000000000	1.54210000000000	0.890243000000000	0.355114000000000	0.439905000000000	-1	-0.467401600000000
				-0.00826950000000000	0.548102000000000	0.838548000000000	0.849161000000000	0.399860000000000	0.438178000000000	-1	-0.556371500000000
				0.0444553000000000	0.478906000000000	-0.473135000000000	0.888342000000000	0.346690000000000	0.427315000000000	-1	-0.434450700000000
				0.0410112000000000	0.494866000000000	-1.08291000000000	0.891005000000000	0.384904000000000	0.429855000000000	-1	-0.453854800000000
				0.00127313000000000	0.558541000000000	1.43348000000000	0.899939000000000	0.422723000000000	0.428695000000000	-1	-0.557267870000000
				0.0654685000000000	0.557723000000000	4.30501000000000	0.823612000000000	0.360278000000000	0.435949000000000	-1	-0.492254500000000
				0.0422771000000000	0.480462000000000	-3.14618000000000	0.888629000000000	0.356388000000000	0.431565000000000	-1	-0.438184900000000
				-0.00459022000000000	0.600797000000000	-2.79645000000000	0.809534000000000	0.396598000000000	0.421712000000000	-1	-0.605387220000000
				0.0500150000000000	0.573575000000000	1.55182000000000	0.913464000000000	0.346597000000000	0.437194000000000	-1	-0.523560000000000
				-0.0129668000000000	0.519718000000000	-0.107411000000000	0.887273000000000	0.366539000000000	0.441322000000000	-1	-0.532684800000000
				0.0284536000000000	0.541968000000000	-2.57242000000000	0.904287000000000	0.393672000000000	0.421516000000000	-1	-0.513514400000000
				0.0185780000000000	0.577107000000000	0.213511000000000	0.880668000000000	0.364960000000000	0.432119000000000	-1	-0.558529000000000
				0.0840669000000000	0.498587000000000	2.86435000000000	0.869538000000000	0.416203000000000	0.423985000000000	-1	-0.414520100000000
				0.0303748000000000	0.522969000000000	3.38969000000000	0.877418000000000	0.360480000000000	0.435367000000000	-1	-0.492594200000000
				0.0523718000000000	0.585809000000000	3.60425000000000	0.909642000000000	0.386411000000000	0.436824000000000	-1	-0.533437200000000
				0.0405060000000000	0.510171000000000	-4.61210000000000	0.807675000000000	0.366067000000000	0.412282000000000	-1	-0.469665000000000
				0.0320847000000000	0.530282000000000	2.53822000000000	0.872689000000000	0.376551000000000	0.438387000000000	-1	-0.498197300000000
				0.0424719000000000	0.524495000000000	3.37905000000000	0.839683000000000	0.395552000000000	0.433148000000000	-1	-0.482023100000000
				0.0340117000000000	0.566960000000000	-1.52785000000000	0.857727000000000	0.353664000000000	0.433423000000000	-1	-0.532948300000000
				0.0546434000000000	0.565436000000000	-4.84558000000000	0.838711000000000	0.356147000000000	0.434229000000000	-1	-0.510792600000000
				0.0499542000000000	0.579211000000000	1.82998000000000	0.840134000000000	0.344112000000000	0.415338000000000	-1	-0.529256800000000
				0.0303355000000000	0.515306000000000	2.39035000000000	0.884687000000000	0.350836000000000	0.422208000000000	-1	-0.484970500000000
				0.0340527000000000	0.528147000000000	1.28735000000000	0.896726000000000	0.344460000000000	0.448511000000000	-1	-0.494094300000000
				0.0123578000000000	0.560532000000000	-3.89140000000000	0.866762000000000	0.398852000000000	0.441873000000000	-1	-0.548174200000000
				0.00724760000000000	0.520383000000000	-2.48892000000000	0.844747000000000	0.396539000000000	0.433111000000000	-1	-0.513135400000000
				0.0304186000000000	0.536950000000000	-3.31756000000000	0.829938000000000	0.384057000000000	0.424517000000000	-1	-0.506531400000000
				-0.00442888000000000	0.506534000000000	0.571837000000000	0.856322000000000	0.383850000000000	0.445116000000000	-1	-0.510962880000000
				0.0452609000000000	0.541390000000000	2.07659000000000	0.855608000000000	0.383715000000000	0.435958000000000	-1	-0.496129100000000
				0.0453775000000000	0.538625000000000	2.92672000000000	0.886774000000000	0.377372000000000	0.439371000000000	-1	-0.493247500000000
				-0.0113507000000000	0.554049000000000	-4.28179000000000	0.839277000000000	0.354581000000000	0.397855000000000	-1	-0.565399700000000
				0.0633803000000000	0.598315000000000	-4.79253000000000	0.847199000000000	0.386457000000000	0.409233000000000	-1	-0.534934700000000
				0.0310597000000000	0.579247000000000	-0.548657000000000	0.868710000000000	0.347482000000000	0.423261000000000	-1	-0.548187300000000
				-0.0180669000000000	0.513344000000000	0.842724000000000	0.853000000000000	0.400002000000000	0.422710000000000	-1	-0.531410900000000
				0.0358032000000000	0.553530000000000	0.790583000000000	0.876059000000000	0.358836000000000	0.438972000000000	-1	-0.517726800000000
				-0.00390252000000000	0.565318000000000	-1.10057000000000	0.915054000000000	0.360615000000000	0.418705000000000	-1	-0.569220520000000
				0.0271658000000000	0.495387000000000	-0.308939000000000	0.873679000000000	0.394466000000000	0.429755000000000	-1	-0.468221200000000
				0.0276137000000000	0.533641000000000	-1.27302000000000	0.870594000000000	0.398831000000000	0.434544000000000	-1	-0.506027300000000
				0.0257390000000000	0.579293000000000	2.35911000000000	0.887693000000000	0.365760000000000	0.425815000000000	-1	-0.553554000000000
				0.0463106000000000	0.518346000000000	1.38146000000000	0.887529000000000	0.395698000000000	0.465826000000000	-1	-0.472035400000000
				0.0629780000000000	0.580057000000000	2.94430000000000	0.853511000000000	0.364939000000000	0.442228000000000	-1	-0.517079000000000
				0.0293201000000000	0.481118000000000	1.52605000000000	0.896106000000000	0.400571000000000	0.436641000000000	-1	-0.451797900000000
				0.0174364000000000	0.544443000000000	-2.71822000000000	0.935568000000000	0.416828000000000	0.420871000000000	-1	-0.527006600000000
				0.0557558000000000	0.506932000000000	2.25611000000000	0.887667000000000	0.368677000000000	0.438502000000000	-1	-0.451176200000000
				-0.00326480000000000	0.518296000000000	-3.95996000000000	0.917357000000000	0.400387000000000	0.431922000000000	-1	-0.521560800000000
				0.0559080000000000	0.587282000000000	3.84553000000000	0.879830000000000	0.324895000000000	0.426928000000000	-1	-0.531374000000000
				-0.00294332000000000	0.609025000000000	-0.495895000000000	0.920963000000000	0.421026000000000	0.413669000000000	-1	-0.611968320000000
				0.0127240000000000	0.528405000000000	1.82828000000000	0.939296000000000	0.337353000000000	0.418343000000000	-1	-0.515681000000000
				0.0371175000000000	0.476116000000000	-0.247301000000000	0.871355000000000	0.368624000000000	0.437619000000000	-1	-0.438998500000000
				0.0228791000000000	0.520652000000000	-1.88079000000000	0.870992000000000	0.405923000000000	0.447042000000000	-1	-0.497772900000000
				0.0347728000000000	0.536602000000000	3.05973000000000	0.871617000000000	0.401685000000000	0.426592000000000	-1	-0.501829200000000
				-0.00182557000000000	0.543499000000000	-1.93927000000000	0.841392000000000	0.339621000000000	0.430315000000000	-1	-0.545324570000000
				0.0386887000000000	0.557380000000000	-4.98380000000000	0.886675000000000	0.400872000000000	0.423039000000000	-1	-0.518691300000000
				-0.0705021000000000	0.533813000000000	-4.41490000000000	0.868333000000000	0.441536000000000	0.426156000000000	-1	-0.604315100000000
				0.0172768000000000	0.562704000000000	-0.811185000000000	0.918585000000000	0.394014000000000	0.434302000000000	-1	-0.545427200000000
				0.0204710000000000	0.483695000000000	-0.963339000000000	0.896765000000000	0.369114000000000	0.452957000000000	-1	-0.463224000000000
				0.0502708000000000	0.554940000000000	2.40061000000000	0.882220000000000	0.354397000000000	0.437870000000000	-1	-0.504669200000000
				-0.00642518000000000	0.504520000000000	-1.44431000000000	0.902367000000000	0.375193000000000	0.437289000000000	-1	-0.510945180000000
				0.0526926000000000	0.564999000000000	-2.23667000000000	0.872389000000000	0.404123000000000	0.439351000000000	-1	-0.512306400000000
				0.0459703000000000	0.574467000000000	0.192778000000000	0.850478000000000	0.392549000000000	0.430337000000000	-1	-0.528496700000000
				0.00475447000000000	0.579975000000000	-3.42021000000000	0.861936000000000	0.397311000000000	0.420881000000000	-1	-0.575220530000000
				0.0445047000000000	0.552767000000000	4.71988000000000	0.926047000000000	0.387181000000000	0.432270000000000	-1	-0.508262300000000
				0.0278806000000000	0.529623000000000	3.84294000000000	0.896040000000000	0.355063000000000	0.415398000000000	-1	-0.501742400000000
				0.0212496000000000	0.517074000000000	0.904465000000000	0.875013000000000	0.375501000000000	0.427636000000000	-1	-0.495824400000000
				0.0174567000000000	0.559785000000000	3.52516000000000	0.843373000000000	0.388569000000000	0.415659000000000	-1	-0.542328300000000
				0.0270917000000000	0.529616000000000	-3.52179000000000	0.855842000000000	0.363594000000000	0.449058000000000	-1	-0.502524300000000
				0.0331320000000000	0.593207000000000	2.70115000000000	0.848601000000000	0.390934000000000	0.438209000000000	-1	-0.560075000000000
				-0.00467428000000000	0.517618000000000	1.99839000000000	0.887169000000000	0.379680000000000	0.430625000000000	-1	-0.522292280000000
				-0.0165190000000000	0.542404000000000	-1.37901000000000	0.884262000000000	0.384035000000000	0.428569000000000	-1	-0.558923000000000
				0.0141828000000000	0.513777000000000	-0.923269000000000	0.865655000000000	0.387773000000000	0.428109000000000	-1	-0.499594200000000
				-0.0476453000000000	0.521917000000000	2.75411000000000	0.895290000000000	0.375753000000000	0.411561000000000	-1	-0.569562300000000
				0.0592788000000000	0.546228000000000	0.556497000000000	0.853425000000000	0.367942000000000	0.424942000000000	-1	-0.486949200000000
				0.0412257000000000	0.502980000000000	-1.17795000000000	0.907065000000000	0.375021000000000	0.424905000000000	-1	-0.461754300000000
				0.00536746000000000	0.579591000000000	-3.25075000000000	0.892684000000000	0.384590000000000	0.448043000000000	-1	-0.574223540000000
				0.0389216000000000	0.539801000000000	2.15424000000000	0.874289000000000	0.354887000000000	0.461548000000000	-1	-0.500879400000000
				0.0120330000000000	0.586217000000000	-1.91648000000000	0.880581000000000	0.350633000000000	0.429662000000000	-1	-0.574184000000000
				0.0399589000000000	0.538528000000000	-4.65644000000000	0.883273000000000	0.369800000000000	0.411369000000000	-1	-0.498569100000000
				0.0332049000000000	0.530230000000000	-1.41912000000000	0.858240000000000	0.372193000000000	0.428366000000000	-1	-0.497025100000000
				0.0112269000000000	0.503512000000000	2.05473000000000	0.864891000000000	0.374341000000000	0.466991000000000	-1	-0.492285100000000
				0.0748410000000000	0.614995000000000	3.61265000000000	0.901734000000000	0.362746000000000	0.431694000000000	-1	-0.540154000000000
				0.0600993000000000	0.486424000000000	-0.464332000000000	0.912015000000000	0.374229000000000	0.426450000000000	-1	-0.426324700000000
				0.0307786000000000	0.589495000000000	2.15818000000000	0.900639000000000	0.408084000000000	0.427558000000000	-1	-0.558716400000000
				0.0341012000000000	0.459497000000000	3.32367000000000	0.869004000000000	0.380953000000000	0.451233000000000	-1	-0.425395800000000
				0.0402460000000000	0.559737000000000	-3.79645000000000	0.853158000000000	0.356922000000000	0.438925000000000	-1	-0.519491000000000
				0.0563824000000000	0.619412000000000	0.406143000000000	0.897596000000000	0.380609000000000	0.443991000000000	-1	-0.563029600000000
				0.0372395000000000	0.616045000000000	-2.80755000000000	0.879667000000000	0.391303000000000	0.434754000000000	-1	-0.578805500000000
				0.0160388000000000	0.527507000000000	1.45302000000000	0.838413000000000	0.386564000000000	0.426689000000000	-1	-0.511468200000000
				0.0235173000000000	0.557551000000000	-1.59255000000000	0.859884000000000	0.422808000000000	0.429672000000000	-1	-0.534033700000000
				0.0713625000000000	0.524421000000000	-4.85425000000000	0.863106000000000	0.385823000000000	0.438364000000000	-1	-0.453058500000000
				0.0516816000000000	0.590300000000000	-1.29311000000000	0.858633000000000	0.380436000000000	0.400320000000000	-1	-0.538618400000000
				0.0654162000000000	0.569843000000000	-1.62583000000000	0.863982000000000	0.336654000000000	0.418537000000000	-1	-0.504426800000000
				0.0767360000000000	0.576218000000000	-3.24721000000000	0.859638000000000	0.337837000000000	0.423376000000000	-1	-0.499482000000000
				0.0455420000000000	0.531356000000000	3.74241000000000	0.884789000000000	0.393525000000000	0.414119000000000	-1	-0.485814000000000
				0.0525456000000000	0.607211000000000	2.70089000000000	0.844086000000000	0.360754000000000	0.424453000000000	-1	-0.554665400000000
				0.0444462000000000	0.496924000000000	1.67121000000000	0.853089000000000	0.400135000000000	0.414707000000000	-1	-0.452477800000000
				0.0577838000000000	0.500047000000000	-2.12036000000000	0.890466000000000	0.408300000000000	0.434421000000000	-1	-0.442263200000000
				-0.00683404000000000	0.542743000000000	3.52737000000000	0.881027000000000	0.343917000000000	0.441584000000000	-1	-0.549577040000000
				0.0194640000000000	0.601510000000000	2.83361000000000	0.869404000000000	0.359974000000000	0.442094000000000	-1	-0.582046000000000
				0.0506098000000000	0.608445000000000	-0.319913000000000	0.888014000000000	0.373405000000000	0.445638000000000	-1	-0.557835200000000
				0.0263088000000000	0.597163000000000	-2.22640000000000	0.915185000000000	0.362943000000000	0.443487000000000	-1	-0.570854200000000
				-0.00404396000000000	0.512525000000000	-4.15194000000000	0.897093000000000	0.377832000000000	0.418870000000000	-1	-0.516568960000000
				0.0636979000000000	0.507749000000000	0.311988000000000	0.865069000000000	0.375700000000000	0.417610000000000	-1	-0.444051100000000
				0.0411638000000000	0.540911000000000	-4.68270000000000	0.893791000000000	0.354303000000000	0.426068000000000	-1	-0.499747200000000
				0.0356224000000000	0.603770000000000	-0.890767000000000	0.871154000000000	0.397975000000000	0.429437000000000	-1	-0.568147600000000
				0.0146036000000000	0.475166000000000	4.28561000000000	0.855997000000000	0.408495000000000	0.436678000000000	-1	-0.460562400000000
				0.0281057000000000	0.594130000000000	-1.62844000000000	0.850737000000000	0.323101000000000	0.446748000000000	-1	-0.566024300000000
				0.0422961000000000	0.619212000000000	-2.16437000000000	0.886796000000000	0.371419000000000	0.428386000000000	-1	-0.576915900000000
				0.0362305000000000	0.577832000000000	-4.28181000000000	0.858143000000000	0.353836000000000	0.414612000000000	-1	-0.541601500000000
				0.0191890000000000	0.569497000000000	0.352260000000000	0.878633000000000	0.377705000000000	0.437724000000000	-1	-0.550308000000000
				0.0246010000000000	0.550230000000000	4.56919000000000	0.889870000000000	0.395615000000000	0.427392000000000	-1	-0.525629000000000
				0.0607685000000000	0.561706000000000	4.93738000000000	0.840426000000000	0.362800000000000	0.450787000000000	-1	-0.500937500000000
				0.0691850000000000	0.540204000000000	-3.17803000000000	0.872359000000000	0.362532000000000	0.445687000000000	-1	-0.471019000000000
				0.0217266000000000	0.520198000000000	-3.87533000000000	0.862559000000000	0.381947000000000	0.398933000000000	-1	-0.498471400000000
				0.0519746000000000	0.555867000000000	-1.89810000000000	0.883703000000000	0.353929000000000	0.436139000000000	-1	-0.503892400000000
				0.00756111000000000	0.596735000000000	0.445786000000000	0.868804000000000	0.362936000000000	0.423829000000000	-1	-0.589173890000000
				0.00770378000000000	0.563483000000000	3.05775000000000	0.886119000000000	0.403475000000000	0.445451000000000	-1	-0.555779220000000
				-0.0105027000000000	0.575340000000000	1.01228000000000	0.839360000000000	0.391218000000000	0.429533000000000	-1	-0.585842700000000
				-0.00106534000000000	0.523705000000000	-1.34376000000000	0.857624000000000	0.329869000000000	0.422913000000000	-1	-0.524770340000000
				-0.00953861000000000	0.572180000000000	0.736934000000000	0.893150000000000	0.371177000000000	0.438806000000000	-1	-0.581718610000000
				0.00103942000000000	0.536430000000000	-1.17645000000000	0.904829000000000	0.340490000000000	0.404233000000000	-1	-0.535390580000000
				0.0106647000000000	0.557708000000000	-1.47954000000000	0.868017000000000	0.344466000000000	0.434609000000000	-1	-0.547043300000000
				0.00122067000000000	0.583455000000000	-2.41775000000000	0.883516000000000	0.383526000000000	0.437177000000000	-1	-0.582234330000000
				0.0365975000000000	0.546731000000000	-3.05256000000000	0.882346000000000	0.400940000000000	0.446391000000000	-1	-0.510133500000000
				0.0239357000000000	0.569928000000000	4.26220000000000	0.858539000000000	0.366827000000000	0.435204000000000	-1	-0.545992300000000
				0.0614648000000000	0.516662000000000	3.60507000000000	0.901250000000000	0.344943000000000	0.427836000000000	-1	-0.455197200000000
				0.0557437000000000	0.589711000000000	-4.17706000000000	0.786013000000000	0.440047000000000	0.427889000000000	-1	-0.533967300000000
				0.0449031000000000	0.586322000000000	0.663703000000000	0.848851000000000	0.357637000000000	0.448528000000000	-1	-0.541418900000000
				0.0434449000000000	0.518118000000000	2.37582000000000	0.894464000000000	0.421273000000000	0.453733000000000	-1	-0.474673100000000
				0.0590184000000000	0.507830000000000	-3.50242000000000	0.872227000000000	0.402657000000000	0.435558000000000	-1	-0.448811600000000
				0.00688843000000000	0.523467000000000	1.61672000000000	0.853073000000000	0.398593000000000	0.442412000000000	-1	-0.516578570000000
				0.0559764000000000	0.511237000000000	-2.55617000000000	0.889470000000000	0.375806000000000	0.443999000000000	-1	-0.455260600000000
				0.0310912000000000	0.522172000000000	-1.59441000000000	0.875777000000000	0.390188000000000	0.411448000000000	-1	-0.491080800000000
				0.0637658000000000	0.573695000000000	-0.344029000000000	0.873373000000000	0.331816000000000	0.450301000000000	-1	-0.509929200000000
				0.0410793000000000	0.542511000000000	-2.40198000000000	0.842824000000000	0.401085000000000	0.441984000000000	-1	-0.501431700000000
				0.0555684000000000	0.526021000000000	3.54471000000000	0.863564000000000	0.395173000000000	0.449629000000000	-1	-0.470452600000000
				0.0765106000000000	0.524927000000000	-4.23735000000000	0.867523000000000	0.408224000000000	0.430289000000000	-1	-0.448416400000000
				-0.0148020000000000	0.504912000000000	3.27488000000000	0.874502000000000	0.399296000000000	0.426483000000000	-1	-0.519714000000000
				0.0374338000000000	0.581237000000000	-3.75967000000000	0.822838000000000	0.368314000000000	0.440701000000000	-1	-0.543803200000000
				-0.00537488000000000	0.564906000000000	-2.04164000000000	0.851824000000000	0.362379000000000	0.427901000000000	-1	-0.570280880000000
				0.0339383000000000	0.619714000000000	2.45722000000000	0.846983000000000	0.423824000000000	0.442670000000000	-1	-0.585775700000000
				0.0341461000000000	0.606722000000000	3.45721000000000	0.844069000000000	0.422878000000000	0.429738000000000	-1	-0.572575900000000
				0.00590906000000000	0.542611000000000	-0.565969000000000	0.893565000000000	0.401761000000000	0.444054000000000	-1	-0.536701940000000
				-0.00753959000000000	0.502499000000000	0.401799000000000	0.917674000000000	0.397597000000000	0.433181000000000	-1	-0.510038590000000
				-0.00556299000000000	0.558425000000000	2.04300000000000	0.843729000000000	0.424651000000000	0.432696000000000	-1	-0.563987990000000
				0.0679781000000000	0.578909000000000	1.01524000000000	0.841486000000000	0.345892000000000	0.420238000000000	-1	-0.510930900000000
				-0.0101135000000000	0.501066000000000	0.976160000000000	0.867611000000000	0.403529000000000	0.471252000000000	-1	-0.511179500000000
				0.0275913000000000	0.543568000000000	2.49155000000000	0.912912000000000	0.435976000000000	0.431980000000000	-1	-0.515976700000000
				0.0182253000000000	0.559629000000000	0.609514000000000	0.885548000000000	0.337966000000000	0.439666000000000	-1	-0.541403700000000
				-0.0494213000000000	0.546947000000000	2.32649000000000	0.915415000000000	0.363543000000000	0.428854000000000	-1	-0.596368300000000
				0.00909679000000000	0.672785000000000	1.98587000000000	0.919978000000000	0.410999000000000	0.447551000000000	-1	-0.663688210000000
				-0.0376361000000000	0.540736000000000	-0.845834000000000	0.875900000000000	0.395399000000000	0.443938000000000	-1	-0.578372100000000
				-0.0387915000000000	0.567977000000000	3.89530000000000	0.840332000000000	0.432296000000000	0.441436000000000	-1	-0.606768500000000
				0.0540529000000000	0.560508000000000	-3.78356000000000	0.881850000000000	0.409912000000000	0.436031000000000	-1	-0.506455100000000
				0.0429184000000000	0.514290000000000	2.92166000000000	0.858085000000000	0.381540000000000	0.435510000000000	-1	-0.471371600000000
				-0.0250490000000000	0.547530000000000	-3.89748000000000	0.873711000000000	0.357800000000000	0.444609000000000	-1	-0.572579000000000
				0.0361398000000000	0.483201000000000	4.88239000000000	0.810144000000000	0.367275000000000	0.448515000000000	-1	-0.447061200000000
				0.0508007000000000	0.517898000000000	-2.68718000000000	0.877660000000000	0.362963000000000	0.427217000000000	-1	-0.467097300000000
				-0.0100938000000000	0.593603000000000	-3.34652000000000	0.878683000000000	0.412169000000000	0.432662000000000	-1	-0.603696800000000
				-0.000215120000000000	0.560490000000000	-0.911595000000000	0.905979000000000	0.380620000000000	0.466876000000000	-1	-0.560705120000000
				0.0752492000000000	0.521019000000000	-4.21620000000000	0.880307000000000	0.323784000000000	0.415121000000000	-1	-0.445769800000000
				0.0106733000000000	0.551202000000000	4.92811000000000	0.930280000000000	0.375415000000000	0.423261000000000	-1	-0.540528700000000
				0.0450364000000000	0.526139000000000	-2.35364000000000	0.886714000000000	0.410442000000000	0.411613000000000	-1	-0.481102600000000
				0.0503498000000000	0.531443000000000	3.22303000000000	0.869152000000000	0.385793000000000	0.419995000000000	-1	-0.481093200000000
				0.0321580000000000	0.584495000000000	3.73434000000000	0.876073000000000	0.397655000000000	0.408384000000000	-1	-0.552337000000000
				0.0378957000000000	0.508721000000000	-0.298748000000000	0.852630000000000	0.372074000000000	0.428095000000000	-1	-0.470825300000000
				0.0960823000000000	0.538122000000000	-4.96372000000000	0.857635000000000	0.378118000000000	0.444061000000000	-1	-0.442039700000000
				0.0643701000000000	0.547477000000000	2.33536000000000	0.859886000000000	0.394898000000000	0.454217000000000	-1	-0.483106900000000
				0.0484743000000000	0.559199000000000	-4.23878000000000	0.887232000000000	0.432539000000000	0.435862000000000	-1	-0.510724700000000
				0.0448469000000000	0.535502000000000	1.86170000000000	0.890156000000000	0.366990000000000	0.441035000000000	-1	-0.490655100000000
				0.0407525000000000	0.559638000000000	-0.717385000000000	0.862066000000000	0.378166000000000	0.429875000000000	-1	-0.518885500000000
				0.0452276000000000	0.573286000000000	-4.15248000000000	0.899719000000000	0.433460000000000	0.420399000000000	-1	-0.528058400000000
				0.0452320000000000	0.514970000000000	-0.761077000000000	0.870040000000000	0.368152000000000	0.451131000000000	-1	-0.469738000000000
				0.0648898000000000	0.597577000000000	-0.774204000000000	0.863227000000000	0.355233000000000	0.426137000000000	-1	-0.532687200000000
				0.0609450000000000	0.526542000000000	-0.265950000000000	0.889910000000000	0.442111000000000	0.432080000000000	-1	-0.465597000000000
				0.0572755000000000	0.538562000000000	-2.21450000000000	0.873309000000000	0.343751000000000	0.435965000000000	-1	-0.481286500000000
				0.0347890000000000	0.571721000000000	-3.07612000000000	0.878319000000000	0.346350000000000	0.441167000000000	-1	-0.536932000000000
				0.0785866000000000	0.491417000000000	-4.81462000000000	0.849863000000000	0.379440000000000	0.440510000000000	-1	-0.412830400000000
				-0.0162461000000000	0.468589000000000	-2.11090000000000	0.901794000000000	0.318201000000000	0.432259000000000	-1	-0.484835100000000
				0.100020000000000	0.605049000000000	3.37988000000000	0.865064000000000	0.390663000000000	0.409623000000000	-1	-0.505029000000000
				0.0453263000000000	0.557526000000000	2.81518000000000	0.893190000000000	0.370739000000000	0.435617000000000	-1	-0.512199700000000
				0.0316091000000000	0.526419000000000	-2.11193000000000	0.923415000000000	0.404563000000000	0.432222000000000	-1	-0.494809900000000
				0.0341334000000000	0.596129000000000	3.91229000000000	0.891879000000000	0.364183000000000	0.424592000000000	-1	-0.561995600000000
				0.0627755000000000	0.533620000000000	2.93435000000000	0.863088000000000	0.430415000000000	0.456610000000000	-1	-0.470844500000000
				0.0575859000000000	0.618338000000000	-2.62619000000000	0.898387000000000	0.414369000000000	0.453381000000000	-1	-0.560752100000000
				-0.00884036000000000	0.561244000000000	-0.0646991000000000	0.898614000000000	0.400639000000000	0.452882000000000	-1	-0.570084360000000
				0.0312706000000000	0.618736000000000	-4.19117000000000	0.900194000000000	0.352429000000000	0.433675000000000	-1	-0.587465400000000
				0.0443913000000000	0.574029000000000	0.944798000000000	0.878586000000000	0.367940000000000	0.439206000000000	-1	-0.529637700000000
				0.0789967000000000	0.540722000000000	1.57301000000000	0.878959000000000	0.387688000000000	0.447552000000000	-1	-0.461725300000000
				0.0251431000000000	0.550155000000000	4.28709000000000	0.865812000000000	0.420038000000000	0.434902000000000	-1	-0.525011900000000
				0.00671167000000000	0.553148000000000	-2.33164000000000	0.902053000000000	0.411653000000000	0.441735000000000	-1	-0.546436330000000
				0.0515180000000000	0.507421000000000	-0.239647000000000	0.908453000000000	0.399739000000000	0.413938000000000	-1	-0.455903000000000
				0.00467861000000000	0.579400000000000	-1.94561000000000	0.890581000000000	0.388580000000000	0.438032000000000	-1	-0.574721390000000
				0.0231203000000000	0.515161000000000	3.96521000000000	0.945076000000000	0.403863000000000	0.428458000000000	-1	-0.492040700000000
				0.0345623000000000	0.517973000000000	0.275013000000000	0.872843000000000	0.383877000000000	0.440230000000000	-1	-0.483410700000000
				0.0181737000000000	0.587788000000000	-2.75989000000000	0.886804000000000	0.398879000000000	0.429247000000000	-1	-0.569614300000000
				0.0172749000000000	0.549879000000000	1.59928000000000	0.826788000000000	0.381921000000000	0.428248000000000	-1	-0.532604100000000
				0.0358863000000000	0.633300000000000	3.75551000000000	0.895553000000000	0.390733000000000	0.416896000000000	-1	-0.597413700000000
				0.0714301000000000	0.495114000000000	0.641093000000000	0.875243000000000	0.328962000000000	0.424639000000000	-1	-0.423683900000000
				0.0306944000000000	0.587485000000000	-3.02497000000000	0.896508000000000	0.355642000000000	0.429985000000000	-1	-0.556790600000000
				0.0305039000000000	0.601071000000000	4.21664000000000	0.876489000000000	0.329999000000000	0.416149000000000	-1	-0.570567100000000
				0.0166785000000000	0.521732000000000	-2.44967000000000	0.902050000000000	0.364769000000000	0.438048000000000	-1	-0.505053500000000
				0.0673964000000000	0.559462000000000	1.80991000000000	0.906524000000000	0.386693000000000	0.434032000000000	-1	-0.492065600000000
				-0.0366838000000000	0.658890000000000	4.03279000000000	0.840253000000000	0.381758000000000	0.435477000000000	-1	-0.695573800000000
				0.00549842000000000	0.615338000000000	-2.46239000000000	0.848095000000000	0.384617000000000	0.422659000000000	-1	-0.609839580000000
				-0.0108857000000000	0.509143000000000	-1.61747000000000	0.837654000000000	0.385331000000000	0.443206000000000	-1	-0.520028700000000
				0.0386645000000000	0.572052000000000	-0.780626000000000	0.909367000000000	0.379827000000000	0.440070000000000	-1	-0.533387500000000
				0.0528155000000000	0.532950000000000	-1.52989000000000	0.858456000000000	0.365791000000000	0.416238000000000	-1	-0.480134500000000
				0.00466729000000000	0.572081000000000	2.95238000000000	0.863277000000000	0.443642000000000	0.405507000000000	-1	-0.567413710000000
				0.0569301000000000	0.515786000000000	-3.41568000000000	0.900956000000000	0.378838000000000	0.450646000000000	-1	-0.458855900000000
				0.0689084000000000	0.484396000000000	-4.18015000000000	0.861992000000000	0.408321000000000	0.417501000000000	-1	-0.415487600000000
				0.0553215000000000	0.511928000000000	-2.77768000000000	0.856565000000000	0.418959000000000	0.422536000000000	-1	-0.456606500000000
				0.0288709000000000	0.524931000000000	2.44130000000000	0.878160000000000	0.416511000000000	0.459091000000000	-1	-0.496060100000000
				0.0180197000000000	0.520441000000000	3.16433000000000	0.868893000000000	0.397676000000000	0.430794000000000	-1	-0.502421300000000
				0.0802190000000000	0.562670000000000	1.54850000000000	0.889724000000000	0.382364000000000	0.441684000000000	-1	-0.482451000000000
				0.0481090000000000	0.538555000000000	-3.90630000000000	0.876549000000000	0.370847000000000	0.419189000000000	-1	-0.490446000000000
				0.0153172000000000	0.579990000000000	-1.54990000000000	0.893399000000000	0.410164000000000	0.434876000000000	-1	-0.564672800000000
				0.0359435000000000	0.482881000000000	-3.30618000000000	0.855115000000000	0.413521000000000	0.420716000000000	-1	-0.446937500000000
				0.0890848000000000	0.565655000000000	-3.96224000000000	0.869362000000000	0.383555000000000	0.449591000000000	-1	-0.476570200000000
				0.0591509000000000	0.548251000000000	-1.95474000000000	0.858539000000000	0.409185000000000	0.425048000000000	-1	-0.489100100000000
				0.0106769000000000	0.484954000000000	-4.31340000000000	0.904083000000000	0.377578000000000	0.453963000000000	-1	-0.474277100000000
				0.0386953000000000	0.595105000000000	2.41878000000000	0.842160000000000	0.385481000000000	0.403717000000000	-1	-0.556409700000000
				0.0282303000000000	0.566146000000000	-2.24448000000000	0.820783000000000	0.416212000000000	0.424959000000000	-1	-0.537915700000000
				0.0849955000000000	0.540920000000000	3.06185000000000	0.881598000000000	0.381497000000000	0.425139000000000	-1	-0.455924500000000
				0.106107000000000	0.615636000000000	-4.31444000000000	0.917228000000000	0.401620000000000	0.440875000000000	-1	-0.509529000000000
				0.0393149000000000	0.663317000000000	-3.37461000000000	0.858277000000000	0.346991000000000	0.446830000000000	-1	-0.624002100000000
				0.101286000000000	0.508088000000000	-4.32278000000000	0.852157000000000	0.379419000000000	0.432522000000000	-1	-0.406802000000000
				0.0894577000000000	0.536148000000000	4.34639000000000	0.852794000000000	0.380267000000000	0.440102000000000	-1	-0.446690300000000
				0.0368194000000000	0.582370000000000	1.75733000000000	0.884312000000000	0.413616000000000	0.418783000000000	-1	-0.545550600000000
				0.0510011000000000	0.540180000000000	-2.11477000000000	0.845541000000000	0.349466000000000	0.419948000000000	-1	-0.489178900000000
				0.0434352000000000	0.504650000000000	-0.144375000000000	0.828690000000000	0.391714000000000	0.427709000000000	-1	-0.461214800000000
				0.0844884000000000	0.453340000000000	4.95437000000000	0.865270000000000	0.339819000000000	0.430382000000000	-1	-0.368851600000000
				0.0369207000000000	0.584826000000000	-2.43882000000000	0.858893000000000	0.384964000000000	0.455465000000000	-1	-0.547905300000000
				0.0411357000000000	0.524200000000000	2.49530000000000	0.908199000000000	0.406103000000000	0.457374000000000	-1	-0.483064300000000
				0.0668533000000000	0.497324000000000	3.04264000000000	0.893119000000000	0.389424000000000	0.428091000000000	-1	-0.430470700000000
				0.0319262000000000	0.623617000000000	-0.178728000000000	0.849047000000000	0.373415000000000	0.418912000000000	-1	-0.591690800000000
				0.0355861000000000	0.541569000000000	-2.57499000000000	0.887235000000000	0.377070000000000	0.435248000000000	-1	-0.505982900000000
				-0.00312654000000000	0.514459000000000	-0.0429449000000000	0.844706000000000	0.392019000000000	0.432903000000000	-1	-0.517585540000000
				0.0333328000000000	0.547241000000000	-2.99203000000000	0.896457000000000	0.326916000000000	0.432152000000000	-1	-0.513908200000000
				0.00792980000000000	0.496585000000000	2.71922000000000	0.875052000000000	0.399840000000000	0.445650000000000	-1	-0.488655200000000
				0.0306134000000000	0.539349000000000	-1.71690000000000	0.862654000000000	0.324016000000000	0.443614000000000	-1	-0.508735600000000
				0.0403610000000000	0.509948000000000	0.647021000000000	0.860205000000000	0.352284000000000	0.437568000000000	-1	-0.469587000000000
				0.0418052000000000	0.570691000000000	2.02110000000000	0.843486000000000	0.367934000000000	0.427950000000000	-1	-0.528885800000000
				0.0561196000000000	0.538066000000000	1.30275000000000	0.869919000000000	0.345494000000000	0.443918000000000	-1	-0.481946400000000
				0.0341925000000000	0.542643000000000	3.18803000000000	0.841875000000000	0.341709000000000	0.404718000000000	-1	-0.508450500000000
				0.0139735000000000	0.548691000000000	-0.258962000000000	0.859011000000000	0.388715000000000	0.445940000000000	-1	-0.534717500000000
				0.0206452000000000	0.633097000000000	-2.11811000000000	0.855222000000000	0.351855000000000	0.436820000000000	-1	-0.612451800000000
				0.0495424000000000	0.583957000000000	-0.871463000000000	0.854946000000000	0.366541000000000	0.420332000000000	-1	-0.534414600000000
				-0.00411650000000000	0.533261000000000	1.03415000000000	0.828901000000000	0.354777000000000	0.443978000000000	-1	-0.537377500000000
				0.0481526000000000	0.607849000000000	-1.80583000000000	0.897044000000000	0.325681000000000	0.417644000000000	-1	-0.559696400000000
				-0.00538209000000000	0.531815000000000	-0.786161000000000	0.880265000000000	0.401745000000000	0.415740000000000	-1	-0.537197090000000
				0.0430479000000000	0.525792000000000	-0.918482000000000	0.866760000000000	0.368585000000000	0.447287000000000	-1	-0.482744100000000
				0.0527755000000000	0.537247000000000	3.39992000000000	0.870584000000000	0.368341000000000	0.430677000000000	-1	-0.484471500000000
				0.0237179000000000	0.533164000000000	-1.81679000000000	0.859158000000000	0.341923000000000	0.442959000000000	-1	-0.509446100000000
				0.0730359000000000	0.649055000000000	0.415455000000000	0.895278000000000	0.394244000000000	0.425584000000000	-1	-0.576019100000000
				-0.0263337000000000	0.590983000000000	4.17080000000000	0.870634000000000	0.397125000000000	0.446481000000000	-1	-0.617316700000000
				0.0276651000000000	0.547976000000000	1.71148000000000	0.840763000000000	0.344461000000000	0.447955000000000	-1	-0.520310900000000
				0.00842361000000000	0.560880000000000	1.16291000000000	0.807856000000000	0.384328000000000	0.453029000000000	-1	-0.552456390000000
				0.0324128000000000	0.508447000000000	1.54503000000000	0.869176000000000	0.403897000000000	0.404189000000000	-1	-0.476034200000000
				0.0639778000000000	0.560392000000000	-2.23750000000000	0.913250000000000	0.390309000000000	0.449471000000000	-1	-0.496414200000000
				0.0115913000000000	0.484534000000000	2.76506000000000	0.857285000000000	0.370484000000000	0.456989000000000	-1	-0.472942700000000
				0.00654802000000000	0.589098000000000	0.0478975000000000	0.861637000000000	0.348141000000000	0.420488000000000	-1	-0.582549980000000
				0.0195908000000000	0.562280000000000	-4.95654000000000	0.848506000000000	0.399164000000000	0.414636000000000	-1	-0.542689200000000
				0.0754537000000000	0.561544000000000	2.49681000000000	0.892422000000000	0.373532000000000	0.441664000000000	-1	-0.486090300000000
				0.0303905000000000	0.508059000000000	-0.186577000000000	0.917902000000000	0.387499000000000	0.428792000000000	-1	-0.477668500000000
				0.0317492000000000	0.563998000000000	1.62225000000000	0.890132000000000	0.399958000000000	0.420972000000000	-1	-0.532248800000000
				0.0964347000000000	0.605739000000000	-0.722270000000000	0.845478000000000	0.379474000000000	0.441584000000000	-1	-0.509304300000000
				0.0497159000000000	0.536539000000000	-0.320071000000000	0.897677000000000	0.415129000000000	0.425324000000000	-1	-0.486823100000000
				0.0196283000000000	0.518836000000000	0.212243000000000	0.893979000000000	0.351230000000000	0.409701000000000	-1	-0.499207700000000
				0.0573450000000000	0.536218000000000	1.06755000000000	0.909522000000000	0.346361000000000	0.444504000000000	-1	-0.478873000000000
				0.00249585000000000	0.531596000000000	2.69560000000000	0.869703000000000	0.345156000000000	0.428288000000000	-1	-0.529100150000000
				0.0523326000000000	0.605764000000000	-2.55124000000000	0.853561000000000	0.429876000000000	0.447646000000000	-1	-0.553431400000000
				0.0400404000000000	0.555609000000000	-0.0951594000000000	0.888984000000000	0.397333000000000	0.451435000000000	-1	-0.515568600000000
				0.0198854000000000	0.476943000000000	-0.966328000000000	0.836065000000000	0.377000000000000	0.445964000000000	-1	-0.457057600000000
				0.0847793000000000	0.547538000000000	1.64635000000000	0.892632000000000	0.365065000000000	0.439868000000000	-1	-0.462758700000000
				0.0776546000000000	0.536762000000000	4.95712000000000	0.851433000000000	0.375246000000000	0.437982000000000	-1	-0.459107400000000
				0.0188574000000000	0.510854000000000	1.63684000000000	0.860465000000000	0.379323000000000	0.428307000000000	-1	-0.491996600000000
				0.0451302000000000	0.534850000000000	0.218832000000000	0.866658000000000	0.381429000000000	0.439226000000000	-1	-0.489719800000000
				0.0397792000000000	0.470947000000000	-4.54061000000000	0.848972000000000	0.379712000000000	0.415786000000000	-1	-0.431167800000000
				0.0388240000000000	0.529839000000000	0.614219000000000	0.866028000000000	0.349483000000000	0.422937000000000	-1	-0.491015000000000
				0.0204716000000000	0.499298000000000	-2.34159000000000	0.855014000000000	0.382781000000000	0.439640000000000	-1	-0.478826400000000
				0.0212185000000000	0.486449000000000	-1.04295000000000	0.872386000000000	0.351885000000000	0.434111000000000	-1	-0.465230500000000
				0.0504259000000000	0.493388000000000	-2.45379000000000	0.839006000000000	0.373105000000000	0.436811000000000	-1	-0.442962100000000
				0.0847087000000000	0.500320000000000	2.87718000000000	0.871415000000000	0.372511000000000	0.436401000000000	-1	-0.415611300000000
				0.0511643000000000	0.554450000000000	-3.45027000000000	0.844102000000000	0.392669000000000	0.437360000000000	-1	-0.503285700000000
				0.0714929000000000	0.557830000000000	-4.69922000000000	0.881022000000000	0.425852000000000	0.448827000000000	-1	-0.486337100000000
				0.0361571000000000	0.644402000000000	-0.122178000000000	0.870478000000000	0.326408000000000	0.431378000000000	-1	-0.608244900000000
				0.0137856000000000	0.432927000000000	2.52613000000000	0.885778000000000	0.443832000000000	0.427038000000000	-1	-0.419141400000000
				-0.00238078000000000	0.560492000000000	-0.583232000000000	0.870767000000000	0.404805000000000	0.417565000000000	-1	-0.562872780000000
				0.0322706000000000	0.458980000000000	4.71480000000000	0.882714000000000	0.434498000000000	0.428255000000000	-1	-0.426709400000000
				0.0905667000000000	0.500715000000000	0.988083000000000	0.874521000000000	0.383855000000000	0.430950000000000	-1	-0.410148300000000
				0.0152678000000000	0.543822000000000	-4.47725000000000	0.814721000000000	0.372131000000000	0.429745000000000	-1	-0.528554200000000
				0.0442746000000000	0.522204000000000	2.85495000000000	0.843579000000000	0.387435000000000	0.440822000000000	-1	-0.477929400000000
				0.0444591000000000	0.561601000000000	-2.70348000000000	0.851483000000000	0.363319000000000	0.426052000000000	-1	-0.517141900000000
				0.0480747000000000	0.487039000000000	-1.56794000000000	0.868904000000000	0.420334000000000	0.431692000000000	-1	-0.438964300000000
				0.0252611000000000	0.495832000000000	-3.78891000000000	0.857370000000000	0.400017000000000	0.420281000000000	-1	-0.470570900000000
				0.00905549000000000	0.570238000000000	-1.10154000000000	0.839749000000000	0.389882000000000	0.421492000000000	-1	-0.561182510000000
				-0.00475052000000000	0.561001000000000	0.885521000000000	0.859674000000000	0.367663000000000	0.417052000000000	-1	-0.565751520000000
				0.0443399000000000	0.563600000000000	-2.43802000000000	0.889322000000000	0.412163000000000	0.415599000000000	-1	-0.519260100000000
				0.0334802000000000	0.574268000000000	0.631264000000000	0.887040000000000	0.375115000000000	0.418860000000000	-1	-0.540787800000000
				0.00682482000000000	0.559599000000000	-4.41255000000000	0.878236000000000	0.403727000000000	0.421316000000000	-1	-0.552774180000000
				0.00187860000000000	0.587504000000000	0.0822868000000000	0.852994000000000	0.436642000000000	0.444263000000000	-1	-0.585625400000000
				0.0461520000000000	0.548233000000000	2.66394000000000	0.875192000000000	0.353997000000000	0.432567000000000	-1	-0.502081000000000
				0.0375673000000000	0.552262000000000	-3.89505000000000	0.852287000000000	0.366770000000000	0.441961000000000	-1	-0.514694700000000
				0.0375438000000000	0.535106000000000	-2.32804000000000	0.860191000000000	0.382456000000000	0.413193000000000	-1	-0.497562200000000
				-0.00303053000000000	0.556036000000000	-1.48695000000000	0.891926000000000	0.399157000000000	0.415937000000000	-1	-0.559066530000000
				0.0767939000000000	0.521678000000000	1.56015000000000	0.857445000000000	0.368346000000000	0.463064000000000	-1	-0.444884100000000
				0.0586833000000000	0.489666000000000	-4.28889000000000	0.874709000000000	0.358747000000000	0.468140000000000	-1	-0.430982700000000
				-0.00674884000000000	0.537477000000000	-3.30055000000000	0.873573000000000	0.414873000000000	0.429096000000000	-1	-0.544225840000000
				0.0660850000000000	0.562103000000000	0.899342000000000	0.853916000000000	0.368243000000000	0.423334000000000	-1	-0.496018000000000
				0.0275290000000000	0.660899000000000	-4.19980000000000	0.851666000000000	0.383278000000000	0.438355000000000	-1	-0.633370000000000
				0.0339987000000000	0.544899000000000	2.14227000000000	0.915424000000000	0.365401000000000	0.425992000000000	-1	-0.510900300000000
				0.0547988000000000	0.523410000000000	-4.06020000000000	0.899626000000000	0.384216000000000	0.428983000000000	-1	-0.468611200000000
				0.0175616000000000	0.537323000000000	-0.555610000000000	0.910524000000000	0.414605000000000	0.457418000000000	-1	-0.519761400000000
				0.0465443000000000	0.550549000000000	3.96620000000000	0.842356000000000	0.350794000000000	0.430714000000000	-1	-0.504004700000000
				0.0583090000000000	0.535096000000000	4.27584000000000	0.924273000000000	0.379831000000000	0.421501000000000	-1	-0.476787000000000
				0.0592949000000000	0.540488000000000	-1.25141000000000	0.849592000000000	0.383749000000000	0.431321000000000	-1	-0.481193100000000
				0.0552102000000000	0.620900000000000	4.84108000000000	0.890707000000000	0.434129000000000	0.435973000000000	-1	-0.565689800000000
				-0.0232687000000000	0.576020000000000	-1.44794000000000	0.880963000000000	0.363342000000000	0.450933000000000	-1	-0.599288700000000
				0.0395902000000000	0.620808000000000	-1.59952000000000	0.875587000000000	0.397788000000000	0.434617000000000	-1	-0.581217800000000
				-0.0237873000000000	0.546263000000000	3.78869000000000	0.877828000000000	0.381128000000000	0.435969000000000	-1	-0.570050300000000
				0.0368367000000000	0.560686000000000	4.83525000000000	0.874877000000000	0.363457000000000	0.435159000000000	-1	-0.523849300000000
				0.0691350000000000	0.540954000000000	0.827510000000000	0.860127000000000	0.418770000000000	0.449705000000000	-1	-0.471819000000000
				0.0205060000000000	0.489159000000000	4.49003000000000	0.885290000000000	0.367092000000000	0.436327000000000	-1	-0.468653000000000
				-0.0242504000000000	0.587441000000000	4.24135000000000	0.902472000000000	0.372523000000000	0.404000000000000	-1	-0.611691400000000
				0.0636833000000000	0.496552000000000	1.88221000000000	0.847013000000000	0.333233000000000	0.407847000000000	-1	-0.432868700000000
				0.0137568000000000	0.588541000000000	-0.345878000000000	0.842443000000000	0.344843000000000	0.448078000000000	-1	-0.574784200000000
				0.0626119000000000	0.557650000000000	4.82217000000000	0.876437000000000	0.367685000000000	0.423859000000000	-1	-0.495038100000000
				0.0258537000000000	0.537016000000000	4.36114000000000	0.908601000000000	0.365848000000000	0.456757000000000	-1	-0.511162300000000
				0.0545941000000000	0.522229000000000	0.503574000000000	0.882736000000000	0.420221000000000	0.438692000000000	-1	-0.467634900000000
				0.0756544000000000	0.487750000000000	2.17573000000000	0.925007000000000	0.403334000000000	0.420821000000000	-1	-0.412095600000000
				0.00819798000000000	0.571794000000000	1.30619000000000	0.867080000000000	0.362206000000000	0.430420000000000	-1	-0.563596020000000
				0.0573503000000000	0.586626000000000	2.70436000000000	0.853249000000000	0.390448000000000	0.425064000000000	-1	-0.529275700000000
				0.0110950000000000	0.570102000000000	2.21238000000000	0.857346000000000	0.370021000000000	0.440054000000000	-1	-0.559007000000000
				0.0117444000000000	0.552064000000000	-4.25615000000000	0.840339000000000	0.385511000000000	0.435298000000000	-1	-0.540319600000000
				0.0346603000000000	0.551855000000000	1.66422000000000	0.913538000000000	0.356336000000000	0.431454000000000	-1	-0.517194700000000
				0.0659928000000000	0.568009000000000	-4.69809000000000	0.877467000000000	0.370389000000000	0.433299000000000	-1	-0.502016200000000
				0.0125151000000000	0.494955000000000	-0.593173000000000	0.882381000000000	0.383866000000000	0.426902000000000	-1	-0.482439900000000
				0.0510883000000000	0.600165000000000	-3.04820000000000	0.839505000000000	0.398129000000000	0.435566000000000	-1	-0.549076700000000
				0.0438397000000000	0.583541000000000	2.16255000000000	0.934652000000000	0.394740000000000	0.463830000000000	-1	-0.539701300000000
				0.0309065000000000	0.543882000000000	3.96150000000000	0.912100000000000	0.407458000000000	0.431802000000000	-1	-0.512975500000000
				0.0670846000000000	0.547742000000000	-3.25347000000000	0.881671000000000	0.369198000000000	0.428064000000000	-1	-0.480657400000000
				0.0131410000000000	0.632373000000000	-1.24296000000000	0.911705000000000	0.412842000000000	0.418378000000000	-1	-0.619232000000000
				-0.00488925000000000	0.596068000000000	1.69788000000000	0.919216000000000	0.304572000000000	0.432809000000000	-1	-0.600957250000000
				0.0368088000000000	0.519518000000000	-2.29299000000000	0.851637000000000	0.329383000000000	0.436457000000000	-1	-0.482709200000000
				0.0188254000000000	0.521984000000000	3.21518000000000	0.877751000000000	0.426321000000000	0.443030000000000	-1	-0.503158600000000
				0.0127934000000000	0.537976000000000	2.23177000000000	0.900995000000000	0.410634000000000	0.447336000000000	-1	-0.525182600000000
				0.0379089000000000	0.535585000000000	0.693120000000000	0.856765000000000	0.347380000000000	0.440965000000000	-1	-0.497676100000000
				0.0354029000000000	0.571019000000000	-1.49821000000000	0.917342000000000	0.405382000000000	0.402173000000000	-1	-0.535616100000000
				0.0350359000000000	0.518139000000000	-3.10623000000000	0.876534000000000	0.361499000000000	0.426938000000000	-1	-0.483103100000000
				0.0416286000000000	0.526420000000000	-3.80712000000000	0.923281000000000	0.404986000000000	0.433063000000000	-1	-0.484791400000000
				-0.0281868000000000	0.568073000000000	3.75103000000000	0.889150000000000	0.341808000000000	0.431155000000000	-1	-0.596259800000000
				0.00289078000000000	0.513565000000000	3.67006000000000	0.862241000000000	0.341713000000000	0.415491000000000	-1	-0.510674220000000
				0.0411470000000000	0.547754000000000	-1.28965000000000	0.843178000000000	0.413929000000000	0.421430000000000	-1	-0.506607000000000
				0.0742105000000000	0.550607000000000	0.713847000000000	0.868206000000000	0.391731000000000	0.418026000000000	-1	-0.476396500000000
				0.0392121000000000	0.572512000000000	4.66383000000000	0.910241000000000	0.376247000000000	0.442648000000000	-1	-0.533299900000000
				0.0192781000000000	0.596283000000000	1.30559000000000	0.823653000000000	0.411152000000000	0.434569000000000	-1	-0.577004900000000
				0.00399557000000000	0.526987000000000	4.27840000000000	0.824664000000000	0.417546000000000	0.422438000000000	-1	-0.522991430000000
				0.00939514000000000	0.540447000000000	3.96113000000000	0.869337000000000	0.386853000000000	0.438975000000000	-1	-0.531051860000000
				0.0255954000000000	0.569435000000000	-1.61559000000000	0.821408000000000	0.377268000000000	0.448189000000000	-1	-0.543839600000000
				0.00784847000000000	0.548101000000000	-0.726006000000000	0.898007000000000	0.407462000000000	0.422808000000000	-1	-0.540252530000000
				0.0440724000000000	0.591394000000000	-2.13299000000000	0.909589000000000	0.391917000000000	0.439061000000000	-1	-0.547321600000000
				0.0481379000000000	0.503445000000000	2.59732000000000	0.880415000000000	0.334030000000000	0.430514000000000	-1	-0.455307100000000
				0.0328743000000000	0.537252000000000	-4.60109000000000	0.871770000000000	0.402179000000000	0.434261000000000	-1	-0.504377700000000
				-0.00602351000000000	0.508940000000000	-2.82954000000000	0.867274000000000	0.403964000000000	0.416527000000000	-1	-0.514963510000000
				0.0696193000000000	0.524705000000000	2.64811000000000	0.882292000000000	0.386620000000000	0.417730000000000	-1	-0.455085700000000
				0.0729748000000000	0.491894000000000	-4.31510000000000	0.884499000000000	0.406863000000000	0.423765000000000	-1	-0.418919200000000
				0.0539129000000000	0.555661000000000	0.548972000000000	0.891754000000000	0.377683000000000	0.435670000000000	-1	-0.501748100000000
				0.0477854000000000	0.571488000000000	0.511067000000000	0.920121000000000	0.439128000000000	0.438329000000000	-1	-0.523702600000000
				0.0375835000000000	0.504301000000000	-4.04632000000000	0.881233000000000	0.372548000000000	0.429641000000000	-1	-0.466717500000000
				-0.00547613000000000	0.567830000000000	-2.19707000000000	0.853300000000000	0.364106000000000	0.418835000000000	-1	-0.573306130000000
				0.0334850000000000	0.567336000000000	-0.118936000000000	0.835653000000000	0.405687000000000	0.423921000000000	-1	-0.533851000000000
				0.0500298000000000	0.572655000000000	4.93430000000000	0.855759000000000	0.452498000000000	0.390303000000000	-1	-0.522625200000000
				0.0349506000000000	0.574712000000000	4.40157000000000	0.882644000000000	0.391338000000000	0.447156000000000	-1	-0.539761400000000
				0.0399603000000000	0.556744000000000	4.46251000000000	0.889543000000000	0.389671000000000	0.430576000000000	-1	-0.516783700000000
				0.0452422000000000	0.595426000000000	1.88947000000000	0.893186000000000	0.413461000000000	0.430065000000000	-1	-0.550183800000000
				0.0129003000000000	0.532968000000000	-1.00333000000000	0.892364000000000	0.390306000000000	0.429152000000000	-1	-0.520067700000000
				0.00894683000000000	0.567652000000000	0.321547000000000	0.855390000000000	0.413955000000000	0.438742000000000	-1	-0.558705170000000
				0.0186275000000000	0.537053000000000	4.76474000000000	0.899757000000000	0.375810000000000	0.431544000000000	-1	-0.518425500000000
				0.0567441000000000	0.590689000000000	-2.73233000000000	0.854738000000000	0.361879000000000	0.401247000000000	-1	-0.533944900000000
				-0.00727738000000000	0.588937000000000	-0.564392000000000	0.864273000000000	0.360700000000000	0.407909000000000	-1	-0.596214380000000
				-0.00574485000000000	0.560737000000000	1.40429000000000	0.881650000000000	0.357112000000000	0.446298000000000	-1	-0.566481850000000
				0.0430780000000000	0.566268000000000	3.72206000000000	0.856542000000000	0.394954000000000	0.435317000000000	-1	-0.523190000000000
				0.0469562000000000	0.449047000000000	0.236242000000000	0.896061000000000	0.413810000000000	0.431301000000000	-1	-0.402090800000000
				0.0158384000000000	0.545872000000000	3.84705000000000	0.877610000000000	0.364263000000000	0.437625000000000	-1	-0.530033600000000
				0.00474154000000000	0.547046000000000	0.0204725000000000	0.902458000000000	0.416691000000000	0.445362000000000	-1	-0.542304460000000
				0.0657058000000000	0.575038000000000	2.41208000000000	0.890507000000000	0.388605000000000	0.431166000000000	-1	-0.509332200000000
				0.0236546000000000	0.537437000000000	-4.50667000000000	0.879410000000000	0.379677000000000	0.440363000000000	-1	-0.513782400000000
				0.0278455000000000	0.525568000000000	-4.55287000000000	0.868681000000000	0.421670000000000	0.446262000000000	-1	-0.497722500000000
				-0.0149721000000000	0.523320000000000	3.29168000000000	0.900780000000000	0.357544000000000	0.448669000000000	-1	-0.538292100000000
				-0.00802208000000000	0.575447000000000	-1.49026000000000	0.889152000000000	0.360132000000000	0.423909000000000	-1	-0.583469080000000
				0.00710042000000000	0.551221000000000	3.34880000000000	0.913216000000000	0.344687000000000	0.445669000000000	-1	-0.544120580000000
				0.0288255000000000	0.556482000000000	-1.05834000000000	0.886871000000000	0.390829000000000	0.445287000000000	-1	-0.527656500000000
				0.00569123000000000	0.547240000000000	4.48157000000000	0.821315000000000	0.433688000000000	0.443949000000000	-1	-0.541548770000000
				0.0475527000000000	0.445535000000000	1.02304000000000	0.898676000000000	0.426577000000000	0.435345000000000	-1	-0.397982300000000
				0.0513951000000000	0.594897000000000	-1.95760000000000	0.847732000000000	0.385707000000000	0.423612000000000	-1	-0.543501900000000
				0.0361969000000000	0.573331000000000	0.554111000000000	0.878063000000000	0.380889000000000	0.411904000000000	-1	-0.537134100000000
				0.0175105000000000	0.515461000000000	2.46551000000000	0.848814000000000	0.389281000000000	0.437047000000000	-1	-0.497950500000000
				0.0684990000000000	0.483287000000000	-1.97825000000000	0.852120000000000	0.409951000000000	0.418588000000000	-1	-0.414788000000000
				0.0113148000000000	0.513661000000000	2.54979000000000	0.876717000000000	0.385768000000000	0.424718000000000	-1	-0.502346200000000
				0.0119845000000000	0.491301000000000	-3.68119000000000	0.882763000000000	0.354637000000000	0.437203000000000	-1	-0.479316500000000
				0.0268622000000000	0.535979000000000	-0.938600000000000	0.835241000000000	0.367862000000000	0.431044000000000	-1	-0.509116800000000
				0.0445071000000000	0.532244000000000	-2.52517000000000	0.849981000000000	0.385214000000000	0.430944000000000	-1	-0.487736900000000
				-0.0270903000000000	0.540918000000000	4.47388000000000	0.894885000000000	0.398060000000000	0.401172000000000	-1	-0.568008300000000
				0.0585670000000000	0.598534000000000	0.262467000000000	0.849153000000000	0.354079000000000	0.435962000000000	-1	-0.539967000000000
				0.00995677000000000	0.576019000000000	3.44011000000000	0.891313000000000	0.315901000000000	0.426474000000000	-1	-0.566062230000000
				0.0377714000000000	0.539887000000000	1.74451000000000	0.873387000000000	0.372603000000000	0.433322000000000	-1	-0.502115600000000
				0.0223886000000000	0.578411000000000	2.46270000000000	0.925477000000000	0.350670000000000	0.438230000000000	-1	-0.556022400000000
				0.0389254000000000	0.602660000000000	4.73607000000000	0.897407000000000	0.373395000000000	0.450794000000000	-1	-0.563734600000000
				0.00726279000000000	0.530706000000000	3.59670000000000	0.850310000000000	0.356810000000000	0.418164000000000	-1	-0.523443210000000
				-0.00496298000000000	0.527135000000000	-4.78791000000000	0.863595000000000	0.425139000000000	0.448706000000000	-1	-0.532097980000000
				0.0243036000000000	0.559093000000000	-3.78590000000000	0.857805000000000	0.335971000000000	0.428058000000000	-1	-0.534789400000000
				0.0124409000000000	0.587285000000000	-1.85166000000000	0.845510000000000	0.370222000000000	0.449647000000000	-1	-0.574844100000000
				0.0665976000000000	0.552098000000000	0.419747000000000	0.873356000000000	0.347937000000000	0.412741000000000	-1	-0.485500400000000
				-0.00643276000000000	0.577545000000000	-2.83758000000000	0.906647000000000	0.410262000000000	0.428639000000000	-1	-0.583977760000000
				0.0477502000000000	0.576029000000000	4.02874000000000	0.882577000000000	0.407325000000000	0.427543000000000	-1	-0.528278800000000
				0.0621892000000000	0.594012000000000	-3.93594000000000	0.881297000000000	0.392899000000000	0.435935000000000	-1	-0.531822800000000
				0.0417355000000000	0.572988000000000	1.97022000000000	0.838258000000000	0.376583000000000	0.416810000000000	-1	-0.531252500000000
				0.0763853000000000	0.629903000000000	-0.201888000000000	0.869461000000000	0.393780000000000	0.433035000000000	-1	-0.553517700000000
				0.0572707000000000	0.642466000000000	-0.874328000000000	0.871431000000000	0.414888000000000	0.438800000000000	-1	-0.585195300000000
				0.0107154000000000	0.563008000000000	3.65238000000000	0.894507000000000	0.357964000000000	0.447267000000000	-1	-0.552292600000000
				0.0233765000000000	0.561280000000000	-0.676260000000000	0.888822000000000	0.323626000000000	0.425781000000000	-1	-0.537903500000000
				0.0506902000000000	0.600000000000000	4.23428000000000	0.887842000000000	0.404517000000000	0.467325000000000	-1	-0.549309800000000
				0.0342457000000000	0.577768000000000	3.89678000000000	0.849089000000000	0.371307000000000	0.427442000000000	-1	-0.543522300000000
				0.0153979000000000	0.595720000000000	-2.50836000000000	0.877076000000000	0.362478000000000	0.422763000000000	-1	-0.580322100000000
				0.0434986000000000	0.598317000000000	-1.27773000000000	0.874983000000000	0.401182000000000	0.419610000000000	-1	-0.554818400000000
				0.0108242000000000	0.635193000000000	1.60533000000000	0.855012000000000	0.381505000000000	0.437385000000000	-1	-0.624368800000000
				-0.0156820000000000	0.532917000000000	4.23373000000000	0.868008000000000	0.369737000000000	0.423933000000000	-1	-0.548599000000000
				0.0845445000000000	0.557503000000000	-2.25989000000000	0.843547000000000	0.374026000000000	0.442245000000000	-1	-0.472958500000000
				0.0174380000000000	0.561928000000000	-4.74121000000000	0.933441000000000	0.381841000000000	0.444347000000000	-1	-0.544490000000000
				-0.0245456000000000	0.514257000000000	4.15338000000000	0.904688000000000	0.377904000000000	0.398223000000000	-1	-0.538802600000000
				-0.0214577000000000	0.543060000000000	-2.81446000000000	0.860589000000000	0.409043000000000	0.427694000000000	-1	-0.564517700000000
				0.00747775000000000	0.606103000000000	-4.65005000000000	0.795290000000000	0.374840000000000	0.416421000000000	-1	-0.598625250000000
				0.0514181000000000	0.606502000000000	3.65767000000000	0.858382000000000	0.377758000000000	0.429536000000000	-1	-0.555083900000000
				-0.0150847000000000	0.595305000000000	-3.35238000000000	0.891752000000000	0.381598000000000	0.432635000000000	-1	-0.610389700000000
				0.0148137000000000	0.556393000000000	-4.54465000000000	0.872133000000000	0.391026000000000	0.420051000000000	-1	-0.541579300000000
				0.0151221000000000	0.545195000000000	3.98325000000000	0.851064000000000	0.321960000000000	0.432984000000000	-1	-0.530072900000000
				-0.0469011000000000	0.532588000000000	-3.80434000000000	0.814324000000000	0.383557000000000	0.448243000000000	-1	-0.579489100000000
				0.0255761000000000	0.590818000000000	4.33732000000000	0.878752000000000	0.358494000000000	0.423725000000000	-1	-0.565241900000000
				-0.0359710000000000	0.517285000000000	2.90996000000000	0.912736000000000	0.384870000000000	0.442484000000000	-1	-0.553256000000000
				0.0520387000000000	0.525016000000000	4.80620000000000	0.887675000000000	0.371055000000000	0.415074000000000	-1	-0.472977300000000
				0.0373024000000000	0.591808000000000	1.51135000000000	0.904752000000000	0.373229000000000	0.415978000000000	-1	-0.554505600000000
				0.0113680000000000	0.522141000000000	3.59809000000000	0.828349000000000	0.339525000000000	0.434656000000000	-1	-0.510773000000000
				0.0316051000000000	0.532830000000000	-2.12967000000000	0.844450000000000	0.397472000000000	0.453821000000000	-1	-0.501224900000000
				-0.0167372000000000	0.542552000000000	-0.979424000000000	0.890603000000000	0.351474000000000	0.436790000000000	-1	-0.559289200000000
				0.00893846000000000	0.499867000000000	-3.95071000000000	0.848427000000000	0.359898000000000	0.449951000000000	-1	-0.490928540000000
				0.0769360000000000	0.580475000000000	-3.09053000000000	0.869202000000000	0.373402000000000	0.412186000000000	-1	-0.503539000000000
				0.0248329000000000	0.584325000000000	0.350398000000000	0.888202000000000	0.431021000000000	0.420211000000000	-1	-0.559492100000000
				0.0258895000000000	0.485077000000000	-3.30945000000000	0.900283000000000	0.433835000000000	0.437804000000000	-1	-0.459187500000000
				0.0563267000000000	0.575791000000000	-4.96582000000000	0.854432000000000	0.407241000000000	0.443377000000000	-1	-0.519464300000000
				0.0220677000000000	0.548796000000000	1.34544000000000	0.887864000000000	0.370782000000000	0.424073000000000	-1	-0.526728300000000
				0.0150021000000000	0.552538000000000	-0.975323000000000	0.845725000000000	0.339097000000000	0.444929000000000	-1	-0.537535900000000
				0.0158739000000000	0.539575000000000	1.00500000000000	0.862982000000000	0.381719000000000	0.442589000000000	-1	-0.523701100000000
				0.0425266000000000	0.619462000000000	1.01659000000000	0.867963000000000	0.370360000000000	0.422252000000000	-1	-0.576935400000000
				0.0227799000000000	0.617860000000000	-0.912472000000000	0.895512000000000	0.365030000000000	0.443936000000000	-1	-0.595080100000000
				0.0223061000000000	0.582894000000000	3.20599000000000	0.851957000000000	0.392368000000000	0.441563000000000	-1	-0.560587900000000
				0.0902070000000000	0.516176000000000	-0.395217000000000	0.812686000000000	0.358671000000000	0.436518000000000	-1	-0.425969000000000
				0.0267623000000000	0.506451000000000	-3.06384000000000	0.879528000000000	0.387293000000000	0.417159000000000	-1	-0.479688700000000
				0.0133415000000000	0.636969000000000	-2.76091000000000	0.891861000000000	0.367306000000000	0.410591000000000	-1	-0.623627500000000
				0.0122387000000000	0.530425000000000	1.24104000000000	0.885004000000000	0.379474000000000	0.438298000000000	-1	-0.518186300000000
				-0.00412203000000000	0.483162000000000	3.15720000000000	0.835312000000000	0.366136000000000	0.455739000000000	-1	-0.487284030000000
				0.0166027000000000	0.582123000000000	-1.99902000000000	0.868969000000000	0.431042000000000	0.445602000000000	-1	-0.565520300000000
				-0.0119580000000000	0.549028000000000	2.75690000000000	0.878983000000000	0.376777000000000	0.424733000000000	-1	-0.560986000000000
				0.0390163000000000	0.574538000000000	-4.40658000000000	0.900843000000000	0.378958000000000	0.411050000000000	-1	-0.535521700000000
				0.0276142000000000	0.545695000000000	2.75120000000000	0.858605000000000	0.327057000000000	0.429933000000000	-1	-0.518080800000000
				0.0522665000000000	0.472022000000000	3.39584000000000	0.889703000000000	0.369255000000000	0.444257000000000	-1	-0.419755500000000
				0.0755454000000000	0.531431000000000	-4.97125000000000	0.910040000000000	0.371247000000000	0.436969000000000	-1	-0.455885600000000
				0.0399796000000000	0.526986000000000	-2.65002000000000	0.867178000000000	0.407300000000000	0.438758000000000	-1	-0.487006400000000
				0.0674131000000000	0.605597000000000	-0.103899000000000	0.872823000000000	0.387557000000000	0.458099000000000	-1	-0.538183900000000
				0.0204219000000000	0.569516000000000	1.38541000000000	0.843467000000000	0.373868000000000	0.429383000000000	-1	-0.549094100000000
				0.0322425000000000	0.570575000000000	1.59459000000000	0.859799000000000	0.271400000000000	0.428442000000000	-1	-0.538332500000000
				0.0260191000000000	0.542704000000000	0.832144000000000	0.880234000000000	0.401742000000000	0.430924000000000	-1	-0.516684900000000
				0.00990120000000000	0.554830000000000	1.57956000000000	0.829266000000000	0.381100000000000	0.415617000000000	-1	-0.544928800000000
				0.0764720000000000	0.611976000000000	-3.99432000000000	0.901772000000000	0.371487000000000	0.433762000000000	-1	-0.535504000000000
				0.0183515000000000	0.556979000000000	0.565912000000000	0.882936000000000	0.362856000000000	0.428039000000000	-1	-0.538627500000000
				0.00580150000000000	0.615326000000000	1.36020000000000	0.880686000000000	0.336118000000000	0.450643000000000	-1	-0.609524500000000
				0.0227311000000000	0.555554000000000	4.46906000000000	0.870516000000000	0.364158000000000	0.425021000000000	-1	-0.532822900000000
				-0.00652649000000000	0.488354000000000	-0.365037000000000	0.888310000000000	0.403954000000000	0.419087000000000	-1	-0.494880490000000
				-0.00234394000000000	0.591458000000000	4.95232000000000	0.877078000000000	0.405199000000000	0.416804000000000	-1	-0.593801940000000
				0.00990560000000000	0.638270000000000	3.73188000000000	0.894570000000000	0.372507000000000	0.431267000000000	-1	-0.628364400000000
				0.0143124000000000	0.451229000000000	1.48634000000000	0.826483000000000	0.398437000000000	0.433296000000000	-1	-0.436916600000000
				-0.00164269000000000	0.539032000000000	0.334258000000000	0.879742000000000	0.410629000000000	0.438112000000000	-1	-0.540674690000000
				0.0356537000000000	0.532602000000000	1.60055000000000	0.940685000000000	0.419784000000000	0.407676000000000	-1	-0.496948300000000
				0.0156535000000000	0.572317000000000	3.98642000000000	0.861148000000000	0.386200000000000	0.443211000000000	-1	-0.556663500000000
				0.0424999000000000	0.496647000000000	3.99474000000000	0.864057000000000	0.340507000000000	0.448166000000000	-1	-0.454147100000000
				0.0522090000000000	0.520388000000000	3.20576000000000	0.893683000000000	0.351094000000000	0.463003000000000	-1	-0.468179000000000
				0.0101986000000000	0.533545000000000	2.31884000000000	0.859366000000000	0.413436000000000	0.424912000000000	-1	-0.523346400000000
				0.0272008000000000	0.559419000000000	4.35223000000000	0.824469000000000	0.405221000000000	0.444336000000000	-1	-0.532218200000000
				0.0657458000000000	0.520583000000000	-3.58070000000000	0.857949000000000	0.385033000000000	0.413234000000000	-1	-0.454837200000000
				0.00758008000000000	0.530350000000000	1.23526000000000	0.880302000000000	0.418741000000000	0.420562000000000	-1	-0.522769920000000
				0.0779894000000000	0.506664000000000	-4.88022000000000	0.896956000000000	0.343839000000000	0.418456000000000	-1	-0.428674600000000
				0.0101679000000000	0.539632000000000	0.410372000000000	0.871220000000000	0.305557000000000	0.409790000000000	-1	-0.529464100000000
				0.0136075000000000	0.632972000000000	2.29974000000000	0.856558000000000	0.356715000000000	0.434098000000000	-1	-0.619364500000000
				0.0625736000000000	0.558219000000000	-1.62271000000000	0.841146000000000	0.393295000000000	0.416808000000000	-1	-0.495645400000000
				0.0444531000000000	0.538723000000000	0.0601808000000000	0.839642000000000	0.353299000000000	0.433097000000000	-1	-0.494269900000000
				0.00619021000000000	0.559587000000000	-0.872916000000000	0.850582000000000	0.385849000000000	0.423056000000000	-1	-0.553396790000000
				0.0495854000000000	0.609345000000000	1.79674000000000	0.843461000000000	0.371721000000000	0.428349000000000	-1	-0.559759600000000
				0.0601891000000000	0.546056000000000	3.05861000000000	0.860195000000000	0.382456000000000	0.428722000000000	-1	-0.485866900000000
				0.0484646000000000	0.643925000000000	0.166557000000000	0.856405000000000	0.411123000000000	0.427487000000000	-1	-0.595460400000000
				0.0170073000000000	0.537719000000000	-0.830609000000000	0.853214000000000	0.334703000000000	0.445646000000000	-1	-0.520711700000000
				0.0579870000000000	0.542451000000000	-0.155166000000000	0.897267000000000	0.336508000000000	0.424572000000000	-1	-0.484464000000000
				0.0602078000000000	0.618357000000000	-4.16779000000000	0.841690000000000	0.331227000000000	0.453795000000000	-1	-0.558149200000000
				0.0595692000000000	0.568390000000000	-0.219948000000000	0.876809000000000	0.354617000000000	0.454504000000000	-1	-0.508820800000000
				0.0520026000000000	0.521093000000000	4.81973000000000	0.871968000000000	0.363257000000000	0.442553000000000	-1	-0.469090400000000
				0.0372423000000000	0.519470000000000	3.69297000000000	0.858672000000000	0.345278000000000	0.433501000000000	-1	-0.482227700000000
				-0.00171243000000000	0.594427000000000	-1.55857000000000	0.883853000000000	0.356411000000000	0.429170000000000	-1	-0.596139430000000
				0.0665921000000000	0.508337000000000	3.48542000000000	0.877262000000000	0.361785000000000	0.422456000000000	-1	-0.441744900000000
				0.0301586000000000	0.525709000000000	1.74575000000000	0.881361000000000	0.396331000000000	0.437631000000000	-1	-0.495550400000000
				0.0589112000000000	0.524551000000000	-2.68828000000000	0.910101000000000	0.390846000000000	0.431778000000000	-1	-0.465639800000000
				0.0682528000000000	0.490946000000000	-4.58082000000000	0.918192000000000	0.381257000000000	0.450078000000000	-1	-0.422693200000000
				0.0324113000000000	0.515587000000000	2.77938000000000	0.810160000000000	0.365041000000000	0.435821000000000	-1	-0.483175700000000
				-0.00954790000000000	0.519393000000000	-4.60541000000000	0.873874000000000	0.402276000000000	0.420210000000000	-1	-0.528940900000000
				0.00874177000000000	0.590027000000000	-4.25942000000000	0.882350000000000	0.368149000000000	0.432341000000000	-1	-0.581285230000000
				0.0624516000000000	0.597138000000000	-2.32161000000000	0.885408000000000	0.361371000000000	0.429389000000000	-1	-0.534686400000000
				0.00975340000000000	0.535014000000000	-4.47798000000000	0.843409000000000	0.372764000000000	0.433257000000000	-1	-0.525260600000000
				0.0292797000000000	0.534884000000000	4.14639000000000	0.872233000000000	0.400755000000000	0.418237000000000	-1	-0.505604300000000
				-0.00652927000000000	0.479332000000000	3.26771000000000	0.853820000000000	0.321336000000000	0.429215000000000	-1	-0.485861270000000
				0.0391731000000000	0.611908000000000	4.87990000000000	0.869076000000000	0.392803000000000	0.442281000000000	-1	-0.572734900000000
				0.0623098000000000	0.575125000000000	-1.10384000000000	0.873829000000000	0.382604000000000	0.448144000000000	-1	-0.512815200000000
				0.0251609000000000	0.621182000000000	4.40565000000000	0.893468000000000	0.419694000000000	0.421106000000000	-1	-0.596021100000000
				0.102374000000000	0.592003000000000	0.371703000000000	0.822357000000000	0.346581000000000	0.450665000000000	-1	-0.489629000000000
				0.0589126000000000	0.543246000000000	-4.29822000000000	0.858714000000000	0.374728000000000	0.433796000000000	-1	-0.484333400000000
				0.0893441000000000	0.494442000000000	-0.515515000000000	0.838659000000000	0.352409000000000	0.434395000000000	-1	-0.405097900000000
				0.0775198000000000	0.595339000000000	1.54511000000000	0.889258000000000	0.387860000000000	0.447934000000000	-1	-0.517819200000000
				0.0294116000000000	0.542296000000000	0.459913000000000	0.816677000000000	0.408536000000000	0.445164000000000	-1	-0.512884400000000
				0.0704300000000000	0.539096000000000	-2.11797000000000	0.931917000000000	0.398029000000000	0.426444000000000	-1	-0.468666000000000
				0.0794555000000000	0.553521000000000	-3.06776000000000	0.913693000000000	0.390241000000000	0.408793000000000	-1	-0.474065500000000
				0.0394960000000000	0.535288000000000	4.72780000000000	0.834638000000000	0.359445000000000	0.454757000000000	-1	-0.495792000000000
				0.0890659000000000	0.514314000000000	2.14606000000000	0.874411000000000	0.417455000000000	0.418273000000000	-1	-0.425248100000000
				0.0127817000000000	0.576634000000000	4.26139000000000	0.885520000000000	0.394613000000000	0.436937000000000	-1	-0.563852300000000
				0.0480282000000000	0.489722000000000	-1.38235000000000	0.898457000000000	0.372558000000000	0.447218000000000	-1	-0.441693800000000
				0.0531644000000000	0.519866000000000	-2.59181000000000	0.848083000000000	0.394652000000000	0.423820000000000	-1	-0.466701600000000
				0.0433812000000000	0.593201000000000	3.52131000000000	0.900846000000000	0.410004000000000	0.450274000000000	-1	-0.549819800000000
				0.0313783000000000	0.542120000000000	1.45701000000000	0.892523000000000	0.370499000000000	0.450940000000000	-1	-0.510741700000000
				0.00644376000000000	0.584421000000000	-1.89544000000000	0.880297000000000	0.393773000000000	0.437153000000000	-1	-0.577977240000000
				-0.0115836000000000	0.496604000000000	1.61175000000000	0.854498000000000	0.379063000000000	0.445914000000000	-1	-0.508187600000000
				0.0360309000000000	0.627672000000000	-2.47333000000000	0.858366000000000	0.417838000000000	0.429422000000000	-1	-0.591641100000000
				0.0326366000000000	0.551555000000000	-1.83035000000000	0.876967000000000	0.422314000000000	0.438343000000000	-1	-0.518918400000000
				0.0330242000000000	0.526978000000000	-3.11345000000000	0.898063000000000	0.368230000000000	0.419897000000000	-1	-0.493953800000000
				0.0521083000000000	0.563357000000000	1.67644000000000	0.793109000000000	0.348796000000000	0.423765000000000	-1	-0.511248700000000
				0.0379402000000000	0.597693000000000	2.98135000000000	0.907164000000000	0.376819000000000	0.434057000000000	-1	-0.559752800000000
				0.0132478000000000	0.578246000000000	-2.07495000000000	0.882144000000000	0.414076000000000	0.419705000000000	-1	-0.564998200000000
				0.0556376000000000	0.645418000000000	-2.05136000000000	0.858233000000000	0.371944000000000	0.439135000000000	-1	-0.589780400000000
				0.0154652000000000	0.628819000000000	0.385032000000000	0.865194000000000	0.409362000000000	0.446082000000000	-1	-0.613353800000000
				0.0377975000000000	0.509505000000000	-1.04600000000000	0.882778000000000	0.349623000000000	0.439426000000000	-1	-0.471707500000000
				0.0385138000000000	0.562201000000000	2.08867000000000	0.880209000000000	0.376671000000000	0.438002000000000	-1	-0.523687200000000
				0.0143318000000000	0.543550000000000	-4.81426000000000	0.887024000000000	0.384763000000000	0.419423000000000	-1	-0.529218200000000
				0.0327980000000000	0.530137000000000	-4.11350000000000	0.851935000000000	0.354098000000000	0.433638000000000	-1	-0.497339000000000
				0.0607275000000000	0.535195000000000	-4.52441000000000	0.892877000000000	0.369353000000000	0.459390000000000	-1	-0.474467500000000
				0.0101704000000000	0.550635000000000	1.58592000000000	0.910936000000000	0.330844000000000	0.425752000000000	-1	-0.540464600000000
				0.0420398000000000	0.564800000000000	2.61204000000000	0.855609000000000	0.398107000000000	0.450183000000000	-1	-0.522760200000000
				0.0218325000000000	0.613397000000000	3.24366000000000	0.856968000000000	0.400309000000000	0.435339000000000	-1	-0.591564500000000
				0.0138513000000000	0.524334000000000	-1.91963000000000	0.844643000000000	0.394374000000000	0.410315000000000	-1	-0.510482700000000
				0.00753522000000000	0.576826000000000	2.93659000000000	0.878638000000000	0.353246000000000	0.450972000000000	-1	-0.569290780000000
				-0.0201914000000000	0.533743000000000	-3.08674000000000	0.839070000000000	0.336407000000000	0.429058000000000	-1	-0.553934400000000
				0.0887859000000000	0.581724000000000	-1.34351000000000	0.887456000000000	0.401754000000000	0.452596000000000	-1	-0.492938100000000
				0.0439886000000000	0.554048000000000	-3.42270000000000	0.910202000000000	0.374917000000000	0.453585000000000	-1	-0.510059400000000
				0.0249621000000000	0.554762000000000	-3.46576000000000	0.846282000000000	0.358103000000000	0.417946000000000	-1	-0.529799900000000
				0.00512162000000000	0.537117000000000	-1.91762000000000	0.892854000000000	0.369173000000000	0.412137000000000	-1	-0.531995380000000
				0.0430170000000000	0.632842000000000	-3.07834000000000	0.895318000000000	0.374674000000000	0.435477000000000	-1	-0.589825000000000
				0.0411343000000000	0.525945000000000	2.22845000000000	0.808408000000000	0.378293000000000	0.421155000000000	-1	-0.484810700000000
				0.0472355000000000	0.533220000000000	-3.06830000000000	0.855043000000000	0.391183000000000	0.411507000000000	-1	-0.485984500000000
				0.0185503000000000	0.537182000000000	2.55774000000000	0.895834000000000	0.404061000000000	0.428284000000000	-1	-0.518631700000000
				0.00391601000000000	0.508108000000000	-0.688736000000000	0.879909000000000	0.416318000000000	0.423107000000000	-1	-0.504191990000000
				0.0618631000000000	0.589711000000000	0.938459000000000	0.849753000000000	0.376204000000000	0.437054000000000	-1	-0.527847900000000
				0.0340221000000000	0.530315000000000	4.33190000000000	0.866072000000000	0.371404000000000	0.444667000000000	-1	-0.496292900000000
				0.0340017000000000	0.545934000000000	3.65914000000000	0.844581000000000	0.371382000000000	0.423481000000000	-1	-0.511932300000000
				0.0385367000000000	0.525793000000000	1.80780000000000	0.899174000000000	0.403498000000000	0.447013000000000	-1	-0.487256300000000
				0.00383229000000000	0.634891000000000	-2.63179000000000	0.857645000000000	0.393683000000000	0.446107000000000	-1	-0.631058710000000
				0.0597724000000000	0.516431000000000	0.882899000000000	0.915240000000000	0.378411000000000	0.443720000000000	-1	-0.456658600000000
				0.0274010000000000	0.542520000000000	-2.93025000000000	0.908369000000000	0.391712000000000	0.422535000000000	-1	-0.515119000000000
				0.0436737000000000	0.585442000000000	-0.914137000000000	0.851600000000000	0.391945000000000	0.431266000000000	-1	-0.541768300000000
				0.0510826000000000	0.526533000000000	-1.05855000000000	0.871635000000000	0.400933000000000	0.447662000000000	-1	-0.475450400000000
				-0.00208132000000000	0.593844000000000	2.56611000000000	0.880996000000000	0.409160000000000	0.423466000000000	-1	-0.595925320000000
				0.0597984000000000	0.566738000000000	3.12269000000000	0.865339000000000	0.387868000000000	0.431960000000000	-1	-0.506939600000000
				-0.00813665000000000	0.556868000000000	4.89265000000000	0.842472000000000	0.385678000000000	0.416782000000000	-1	-0.565004650000000
				0.0688274000000000	0.583091000000000	-2.05451000000000	0.866847000000000	0.404452000000000	0.445182000000000	-1	-0.514263600000000
				0.00383994000000000	0.509310000000000	1.11670000000000	0.898598000000000	0.366225000000000	0.445980000000000	-1	-0.505470060000000
				0.00238710000000000	0.594594000000000	0.316067000000000	0.833278000000000	0.381434000000000	0.421468000000000	-1	-0.592206900000000
				0.00427041000000000	0.519426000000000	-1.98151000000000	0.848946000000000	0.326484000000000	0.430035000000000	-1	-0.515155590000000
				-0.00544186000000000	0.527934000000000	-0.148785000000000	0.901724000000000	0.438912000000000	0.433948000000000	-1	-0.533375860000000
				0.0470930000000000	0.529268000000000	-3.92375000000000	0.858532000000000	0.379558000000000	0.422011000000000	-1	-0.482175000000000
				-0.000552314000000000	0.562534000000000	-0.667598000000000	0.877267000000000	0.384491000000000	0.406198000000000	-1	-0.563086314000000
				0.0573778000000000	0.625927000000000	-2.88771000000000	0.879024000000000	0.355373000000000	0.435739000000000	-1	-0.568549200000000
				0.0778794000000000	0.515636000000000	2.72430000000000	0.873227000000000	0.358805000000000	0.400303000000000	-1	-0.437756600000000
				0.0432092000000000	0.533152000000000	-0.0222902000000000	0.885752000000000	0.382107000000000	0.435163000000000	-1	-0.489942800000000
				-0.0220044000000000	0.597697000000000	4.15134000000000	0.889177000000000	0.333361000000000	0.424617000000000	-1	-0.619701400000000
				0.0130800000000000	0.580347000000000	-3.09318000000000	0.893959000000000	0.400790000000000	0.429105000000000	-1	-0.567267000000000
				0.0240536000000000	0.582179000000000	2.71172000000000	0.909424000000000	0.317357000000000	0.428531000000000	-1	-0.558125400000000
				0.00270168000000000	0.577130000000000	1.43715000000000	0.876354000000000	0.375160000000000	0.400186000000000	-1	-0.574428320000000
				0.0613506000000000	0.593765000000000	-0.721101000000000	0.901052000000000	0.421337000000000	0.432765000000000	-1	-0.532414400000000
				0.0342976000000000	0.550552000000000	-2.16242000000000	0.883873000000000	0.418442000000000	0.415536000000000	-1	-0.516254400000000
				0.0369945000000000	0.556937000000000	-0.810585000000000	0.909089000000000	0.428131000000000	0.435660000000000	-1	-0.519942500000000
				0.00551176000000000	0.591671000000000	-3.22614000000000	0.884045000000000	0.375224000000000	0.434159000000000	-1	-0.586159240000000
				0.0491116000000000	0.571562000000000	4.24156000000000	0.892955000000000	0.365637000000000	0.425563000000000	-1	-0.522450400000000
				-0.0164224000000000	0.537477000000000	-4.43209000000000	0.892218000000000	0.344062000000000	0.427321000000000	-1	-0.553899400000000
				0.0234222000000000	0.580421000000000	-1.22629000000000	0.874447000000000	0.392768000000000	0.431306000000000	-1	-0.556998800000000
				-0.00960861000000000	0.500563000000000	-1.96976000000000	0.856023000000000	0.416701000000000	0.409634000000000	-1	-0.510171610000000
				0.0330879000000000	0.594157000000000	-1.92636000000000	0.854180000000000	0.422195000000000	0.426405000000000	-1	-0.561069100000000
				0.0523357000000000	0.598510000000000	3.48221000000000	0.906762000000000	0.314486000000000	0.435503000000000	-1	-0.546174300000000
				0.0131952000000000	0.613615000000000	-2.29658000000000	0.899645000000000	0.384040000000000	0.424062000000000	-1	-0.600419800000000
				0.0485497000000000	0.550104000000000	1.26676000000000	0.863660000000000	0.410413000000000	0.410909000000000	-1	-0.501554300000000
				0.104515000000000	0.463018000000000	-1.40907000000000	0.877692000000000	0.401066000000000	0.421277000000000	-1	-0.358503000000000
				0.0270278000000000	0.446000000000000	-2.11614000000000	0.846792000000000	0.381991000000000	0.452628000000000	-1	-0.418972200000000
				0.0469169000000000	0.496409000000000	-0.831399000000000	0.808025000000000	0.409393000000000	0.430393000000000	-1	-0.449492100000000
				0.0644692000000000	0.586405000000000	3.27838000000000	0.842482000000000	0.370424000000000	0.439619000000000	-1	-0.521935800000000
				0.0604715000000000	0.456004000000000	4.05046000000000	0.897880000000000	0.396717000000000	0.425486000000000	-1	-0.395532500000000
				0.0478538000000000	0.562340000000000	-0.0455125000000000	0.926139000000000	0.343826000000000	0.427276000000000	-1	-0.514486200000000
				0.0790923000000000	0.619559000000000	1.05601000000000	0.902481000000000	0.407625000000000	0.428646000000000	-1	-0.540466700000000
				0.0760834000000000	0.580443000000000	-4.10195000000000	0.872399000000000	0.363075000000000	0.424995000000000	-1	-0.504359600000000
				0.0374068000000000	0.598769000000000	0.421458000000000	0.819494000000000	0.335793000000000	0.417348000000000	-1	-0.561362200000000
				0.0593878000000000	0.555129000000000	1.64356000000000	0.898038000000000	0.394241000000000	0.429198000000000	-1	-0.495741200000000
				0.0283608000000000	0.591511000000000	-0.0117872000000000	0.837637000000000	0.388243000000000	0.437405000000000	-1	-0.563150200000000
				0.0487817000000000	0.638007000000000	-3.85903000000000	0.813802000000000	0.399259000000000	0.436899000000000	-1	-0.589225300000000
				0.00662487000000000	0.627006000000000	-1.25491000000000	0.886925000000000	0.396434000000000	0.428684000000000	-1	-0.620381130000000
				0.0176679000000000	0.610280000000000	3.03395000000000	0.867355000000000	0.380562000000000	0.421892000000000	-1	-0.592612100000000
				0.00243691000000000	0.540541000000000	-2.05718000000000	0.904870000000000	0.345899000000000	0.440364000000000	-1	-0.538104090000000
				0.0255568000000000	0.591647000000000	-4.04999000000000	0.893502000000000	0.400256000000000	0.453991000000000	-1	-0.566090200000000
				-0.0113107000000000	0.514814000000000	-1.58650000000000	0.850865000000000	0.399140000000000	0.403164000000000	-1	-0.526124700000000
				0.0260247000000000	0.524092000000000	1.16999000000000	0.885269000000000	0.381082000000000	0.434205000000000	-1	-0.498067300000000
				0.0447781000000000	0.589318000000000	-0.191497000000000	0.889208000000000	0.360452000000000	0.430302000000000	-1	-0.544539900000000
				0.0728075000000000	0.484952000000000	-0.150924000000000	0.881789000000000	0.383897000000000	0.453392000000000	-1	-0.412144500000000
				-0.00606827000000000	0.635940000000000	-2.47774000000000	0.913922000000000	0.400013000000000	0.412621000000000	-1	-0.642008270000000
				0.0560139000000000	0.510838000000000	-4.26593000000000	0.854751000000000	0.404820000000000	0.442465000000000	-1	-0.454824100000000
				0.0451686000000000	0.583200000000000	-4.25308000000000	0.905296000000000	0.357629000000000	0.439815000000000	-1	-0.538031400000000
				0.000573683000000000	0.554926000000000	1.12542000000000	0.853381000000000	0.408306000000000	0.445690000000000	-1	-0.554352317000000
				0.0770668000000000	0.603000000000000	-0.779761000000000	0.889435000000000	0.393607000000000	0.447855000000000	-1	-0.525933200000000
				0.0450977000000000	0.543080000000000	4.20825000000000	0.871697000000000	0.306676000000000	0.431821000000000	-1	-0.497982300000000
				0.0376907000000000	0.494977000000000	-1.00487000000000	0.836841000000000	0.399727000000000	0.425348000000000	-1	-0.457286300000000
				0.0461251000000000	0.543468000000000	3.04035000000000	0.849822000000000	0.374498000000000	0.425218000000000	-1	-0.497342900000000
				0.0581515000000000	0.606720000000000	3.64969000000000	0.909009000000000	0.374871000000000	0.427487000000000	-1	-0.548568500000000
				0.00900342000000000	0.558349000000000	1.03038000000000	0.913886000000000	0.307801000000000	0.436742000000000	-1	-0.549345580000000
				0.0587467000000000	0.542735000000000	-3.47034000000000	0.842716000000000	0.413512000000000	0.424490000000000	-1	-0.483988300000000
				0.00223663000000000	0.638973000000000	-1.32749000000000	0.885289000000000	0.378412000000000	0.436614000000000	-1	-0.636736370000000
				0.0475966000000000	0.525704000000000	-2.29359000000000	0.873407000000000	0.458890000000000	0.427476000000000	-1	-0.478107400000000
				0.0640295000000000	0.515035000000000	-3.38590000000000	0.850766000000000	0.368446000000000	0.427934000000000	-1	-0.451005500000000
				0.0504119000000000	0.573283000000000	-2.60814000000000	0.916601000000000	0.372009000000000	0.413502000000000	-1	-0.522871100000000
				0.0493422000000000	0.504150000000000	3.54828000000000	0.869810000000000	0.364955000000000	0.437912000000000	-1	-0.454807800000000
				0.0653595000000000	0.654775000000000	-4.35318000000000	0.864814000000000	0.366628000000000	0.428985000000000	-1	-0.589415500000000
				0.0325129000000000	0.565329000000000	0.804061000000000	0.849686000000000	0.428218000000000	0.428890000000000	-1	-0.532816100000000
				0.0558200000000000	0.507118000000000	-3.41909000000000	0.883765000000000	0.353588000000000	0.439537000000000	-1	-0.451298000000000
				0.0120587000000000	0.565025000000000	-0.920700000000000	0.881397000000000	0.361021000000000	0.425720000000000	-1	-0.552966300000000
				0.0824999000000000	0.584956000000000	4.83453000000000	0.871482000000000	0.327516000000000	0.425467000000000	-1	-0.502456100000000
				-0.0102097000000000	0.559938000000000	2.66565000000000	0.839847000000000	0.405799000000000	0.421536000000000	-1	-0.570147700000000
				0.0548372000000000	0.608017000000000	-3.08089000000000	0.905715000000000	0.406527000000000	0.423313000000000	-1	-0.553179800000000
				0.0198004000000000	0.581137000000000	-0.545539000000000	0.854227000000000	0.393540000000000	0.444348000000000	-1	-0.561336600000000
				-0.0208566000000000	0.484036000000000	3.69929000000000	0.854149000000000	0.403337000000000	0.424991000000000	-1	-0.504892600000000
				0.0319895000000000	0.584220000000000	1.36961000000000	0.910844000000000	0.411987000000000	0.433016000000000	-1	-0.552230500000000
				0.0645774000000000	0.622213000000000	-0.835085000000000	0.860131000000000	0.339244000000000	0.433456000000000	-1	-0.557635600000000
				0.0188196000000000	0.561393000000000	4.60059000000000	0.859893000000000	0.363857000000000	0.419347000000000	-1	-0.542573400000000
				0.0483854000000000	0.480164000000000	4.52389000000000	0.889185000000000	0.321412000000000	0.452982000000000	-1	-0.431778600000000
				0.0233348000000000	0.532196000000000	-0.0238020000000000	0.832018000000000	0.454560000000000	0.427857000000000	-1	-0.508861200000000
				-0.0134148000000000	0.523293000000000	-0.0222294000000000	0.857185000000000	0.472760000000000	0.440470000000000	-1	-0.536707800000000
				0.0252931000000000	0.598160000000000	-3.39336000000000	0.891213000000000	0.415024000000000	0.412415000000000	-1	-0.572866900000000
				0.126926000000000	0.510144000000000	2.10277000000000	0.837516000000000	0.397625000000000	0.446333000000000	-1	-0.383218000000000
				0.00128738000000000	0.567563000000000	0.519031000000000	0.797718000000000	0.398006000000000	0.427653000000000	-1	-0.566275620000000
				0.0509137000000000	0.513326000000000	0.321262000000000	0.869269000000000	0.410500000000000	0.444916000000000	-1	-0.462412300000000
				0.0306118000000000	0.592646000000000	2.80032000000000	0.908325000000000	0.429421000000000	0.433468000000000	-1	-0.562034200000000
				0.0519325000000000	0.516422000000000	-4.30720000000000	0.904526000000000	0.401429000000000	0.423435000000000	-1	-0.464489500000000
				-0.0125065000000000	0.580842000000000	3.57876000000000	0.905897000000000	0.425366000000000	0.426295000000000	-1	-0.593348500000000
				0.0311400000000000	0.560241000000000	3.99311000000000	0.879257000000000	0.430668000000000	0.451241000000000	-1	-0.529101000000000
				0.0441003000000000	0.533536000000000	4.41304000000000	0.925758000000000	0.408867000000000	0.439355000000000	-1	-0.489435700000000
				0.0181598000000000	0.605267000000000	-3.27267000000000	0.896517000000000	0.378805000000000	0.426077000000000	-1	-0.587107200000000
				-0.00418750000000000	0.544967000000000	4.68623000000000	0.881090000000000	0.362602000000000	0.420757000000000	-1	-0.549154500000000
				0.0435508000000000	0.564922000000000	-1.82588000000000	0.921152000000000	0.367119000000000	0.464086000000000	-1	-0.521371200000000
				0.0110418000000000	0.551822000000000	-0.913881000000000	0.946210000000000	0.367293000000000	0.424116000000000	-1	-0.540780200000000
				0.0195040000000000	0.661671000000000	1.21459000000000	0.879173000000000	0.369977000000000	0.427487000000000	-1	-0.642167000000000
				0.0358186000000000	0.549748000000000	-2.63642000000000	0.902480000000000	0.382734000000000	0.430715000000000	-1	-0.513929400000000
				0.0454517000000000	0.491987000000000	0.358458000000000	0.871100000000000	0.430475000000000	0.445203000000000	-1	-0.446535300000000
				0.0166544000000000	0.532689000000000	-0.853266000000000	0.844194000000000	0.391174000000000	0.414934000000000	-1	-0.516034600000000
				0.0209777000000000	0.516038000000000	-4.11348000000000	0.840814000000000	0.359516000000000	0.447751000000000	-1	-0.495060300000000
				0.0217644000000000	0.476322000000000	-3.41019000000000	0.839039000000000	0.335431000000000	0.429755000000000	-1	-0.454557600000000
				-0.00181768000000000	0.507594000000000	-4.09635000000000	0.857329000000000	0.365123000000000	0.437377000000000	-1	-0.509411680000000
				0.0415023000000000	0.495499000000000	0.995915000000000	0.828747000000000	0.356162000000000	0.434042000000000	-1	-0.453996700000000
				0.0171202000000000	0.549034000000000	-4.12316000000000	0.879312000000000	0.399215000000000	0.416989000000000	-1	-0.531913800000000
				-0.0234667000000000	0.515444000000000	3.82540000000000	0.873549000000000	0.371448000000000	0.423180000000000	-1	-0.538910700000000
				-0.0119155000000000	0.529476000000000	-3.97878000000000	0.900979000000000	0.360331000000000	0.444489000000000	-1	-0.541391500000000
				0.0260578000000000	0.418804000000000	2.97148000000000	0.858009000000000	0.395944000000000	0.444698000000000	-1	-0.392746200000000
				0.0353502000000000	0.557772000000000	-4.27353000000000	0.844119000000000	0.434122000000000	0.433675000000000	-1	-0.522421800000000
				0.0416388000000000	0.573698000000000	-3.37662000000000	0.860888000000000	0.416583000000000	0.435999000000000	-1	-0.532059200000000
				0.0435473000000000	0.531353000000000	-1.37344000000000	0.915270000000000	0.366617000000000	0.432682000000000	-1	-0.487805700000000
				0.0414020000000000	0.558002000000000	1.00222000000000	0.861135000000000	0.405448000000000	0.433388000000000	-1	-0.516600000000000
				0.0194994000000000	0.572732000000000	3.71912000000000	0.903026000000000	0.357573000000000	0.420935000000000	-1	-0.553232600000000
				0.0802031000000000	0.541811000000000	4.91854000000000	0.857691000000000	0.366732000000000	0.443495000000000	-1	-0.461607900000000
				0.0545694000000000	0.620601000000000	-0.897042000000000	0.914128000000000	0.351653000000000	0.430786000000000	-1	-0.566031600000000
				0.0224339000000000	0.606715000000000	4.77500000000000	0.892116000000000	0.367601000000000	0.442658000000000	-1	-0.584281100000000
				0.0350385000000000	0.558804000000000	0.875124000000000	0.859704000000000	0.352695000000000	0.449182000000000	-1	-0.523765500000000
				0.00738338000000000	0.534457000000000	1.57378000000000	0.894229000000000	0.410720000000000	0.426848000000000	-1	-0.527073620000000
				0.0451402000000000	0.570721000000000	0.712471000000000	0.880655000000000	0.419183000000000	0.437208000000000	-1	-0.525580800000000
				0.00822106000000000	0.539758000000000	-3.29071000000000	0.907934000000000	0.355278000000000	0.459444000000000	-1	-0.531536940000000
				0.0184059000000000	0.562771000000000	4.21761000000000	0.865740000000000	0.362068000000000	0.439681000000000	-1	-0.544365100000000
				0.0218090000000000	0.577318000000000	3.24128000000000	0.916808000000000	0.358426000000000	0.464430000000000	-1	-0.555509000000000
				-0.000802729000000000	0.532268000000000	-4.41226000000000	0.877640000000000	0.386323000000000	0.396405000000000	-1	-0.533070729000000
				0.0176846000000000	0.528880000000000	1.72974000000000	0.876058000000000	0.377647000000000	0.431262000000000	-1	-0.511195400000000
				-0.000112161000000000	0.586146000000000	0.873937000000000	0.914135000000000	0.411208000000000	0.411957000000000	-1	-0.586258161000000
				0.0470084000000000	0.614130000000000	-0.607024000000000	0.868119000000000	0.368125000000000	0.431898000000000	-1	-0.567121600000000
				-0.0102481000000000	0.540671000000000	-4.91384000000000	0.841557000000000	0.394612000000000	0.440418000000000	-1	-0.550919100000000
				0.0367349000000000	0.558100000000000	-3.42937000000000	0.888227000000000	0.413288000000000	0.434754000000000	-1	-0.521365100000000
				0.0193735000000000	0.481546000000000	-3.01465000000000	0.895790000000000	0.396790000000000	0.446800000000000	-1	-0.462172500000000
				0.0474423000000000	0.584265000000000	-4.15945000000000	0.889526000000000	0.407272000000000	0.415234000000000	-1	-0.536822700000000
				-0.0360810000000000	0.558632000000000	-1.00763000000000	0.882113000000000	0.361762000000000	0.458058000000000	-1	-0.594713000000000
				-0.0256596000000000	0.564437000000000	0.511542000000000	0.879783000000000	0.354254000000000	0.434627000000000	-1	-0.590096600000000
				0.0116912000000000	0.558515000000000	-3.81912000000000	0.852423000000000	0.333234000000000	0.420600000000000	-1	-0.546823800000000
				0.0671710000000000	0.519829000000000	3.97348000000000	0.892016000000000	0.326032000000000	0.426804000000000	-1	-0.452658000000000
				0.0453405000000000	0.619343000000000	0.0977671000000000	0.886148000000000	0.379145000000000	0.438177000000000	-1	-0.574002500000000
				-0.00488804000000000	0.561683000000000	2.73498000000000	0.845047000000000	0.334850000000000	0.443097000000000	-1	-0.566571040000000
				0.0673617000000000	0.511508000000000	4.75915000000000	0.835475000000000	0.364453000000000	0.451772000000000	-1	-0.444146300000000
				0.0406773000000000	0.588480000000000	-0.692545000000000	0.890559000000000	0.339913000000000	0.443927000000000	-1	-0.547802700000000
				-0.0190616000000000	0.578666000000000	-0.0784715000000000	0.844295000000000	0.412516000000000	0.422078000000000	-1	-0.597727600000000
				0.0147852000000000	0.548735000000000	3.29197000000000	0.805792000000000	0.418036000000000	0.402461000000000	-1	-0.533949800000000
				0.0264436000000000	0.618112000000000	-4.93099000000000	0.875079000000000	0.347131000000000	0.409144000000000	-1	-0.591668400000000
				0.0538850000000000	0.504651000000000	2.74780000000000	0.891461000000000	0.367083000000000	0.438059000000000	-1	-0.450766000000000
				0.0361153000000000	0.502946000000000	2.07867000000000	0.848991000000000	0.319982000000000	0.453915000000000	-1	-0.466830700000000
				0.0630128000000000	0.650522000000000	-3.68560000000000	0.891468000000000	0.402455000000000	0.447839000000000	-1	-0.587509200000000
				0.0581801000000000	0.610592000000000	0.174429000000000	0.875961000000000	0.360300000000000	0.432484000000000	-1	-0.552411900000000
				0.00183612000000000	0.536540000000000	1.55744000000000	0.868257000000000	0.382072000000000	0.438347000000000	-1	-0.534703880000000
				0.0142109000000000	0.537649000000000	3.45285000000000	0.892196000000000	0.369076000000000	0.437904000000000	-1	-0.523438100000000
				0.0277761000000000	0.550045000000000	0.949465000000000	0.858515000000000	0.410698000000000	0.455484000000000	-1	-0.522268900000000
				-0.0377185000000000	0.566995000000000	-1.66793000000000	0.894841000000000	0.349752000000000	0.437114000000000	-1	-0.604713500000000
				0.0949093000000000	0.554215000000000	-2.44389000000000	0.831810000000000	0.376233000000000	0.429078000000000	-1	-0.459305700000000
				0.00848376000000000	0.530725000000000	1.84746000000000	0.879857000000000	0.400895000000000	0.420993000000000	-1	-0.522241240000000
				0.0893333000000000	0.581672000000000	2.59184000000000	0.890446000000000	0.356484000000000	0.420752000000000	-1	-0.492338700000000
				-0.0119015000000000	0.514251000000000	-1.98904000000000	0.848456000000000	0.411254000000000	0.440912000000000	-1	-0.526152500000000
				0.0284551000000000	0.521075000000000	-2.18549000000000	0.893116000000000	0.439375000000000	0.428183000000000	-1	-0.492619900000000
				-0.0281893000000000	0.585636000000000	1.03858000000000	0.903715000000000	0.409253000000000	0.431190000000000	-1	-0.613825300000000
				0.0573544000000000	0.589263000000000	0.500349000000000	0.937614000000000	0.351477000000000	0.451576000000000	-1	-0.531908600000000
				0.0246001000000000	0.528022000000000	-4.24930000000000	0.908063000000000	0.405175000000000	0.445205000000000	-1	-0.503421900000000
				0.0646714000000000	0.516026000000000	-2.76468000000000	0.899124000000000	0.390278000000000	0.424835000000000	-1	-0.451354600000000
				0.0723594000000000	0.618755000000000	-1.02184000000000	0.857732000000000	0.397764000000000	0.423714000000000	-1	-0.546395600000000
				0.0331962000000000	0.541430000000000	-3.79815000000000	0.862414000000000	0.403217000000000	0.404376000000000	-1	-0.508233800000000
				0.0540639000000000	0.523356000000000	3.79679000000000	0.835253000000000	0.361511000000000	0.469647000000000	-1	-0.469292100000000
				-0.0510197000000000	0.568351000000000	-0.681376000000000	0.886634000000000	0.409957000000000	0.438053000000000	-1	-0.619370700000000
				0.0525157000000000	0.517573000000000	4.46045000000000	0.891605000000000	0.359345000000000	0.407277000000000	-1	-0.465057300000000
				0.0382051000000000	0.548915000000000	0.311975000000000	0.863744000000000	0.425348000000000	0.415989000000000	-1	-0.510709900000000
				0.0154670000000000	0.588063000000000	3.91862000000000	0.894695000000000	0.363383000000000	0.438486000000000	-1	-0.572596000000000
				0.0790795000000000	0.544856000000000	4.56804000000000	0.850450000000000	0.374084000000000	0.437975000000000	-1	-0.465776500000000
				0.0536104000000000	0.542877000000000	-0.992238000000000	0.859339000000000	0.341458000000000	0.428769000000000	-1	-0.489266600000000
				0.0414334000000000	0.601368000000000	4.18015000000000	0.895359000000000	0.450060000000000	0.415902000000000	-1	-0.559934600000000
				0.0150587000000000	0.586911000000000	2.60912000000000	0.897429000000000	0.480553000000000	0.425711000000000	-1	-0.571852300000000
				0.0748012000000000	0.577648000000000	-3.35632000000000	0.867022000000000	0.391753000000000	0.434097000000000	-1	-0.502846800000000
				0.00783998000000000	0.566258000000000	3.38111000000000	0.908745000000000	0.391511000000000	0.442715000000000	-1	-0.558418020000000
				0.0388783000000000	0.477133000000000	2.03479000000000	0.854134000000000	0.393029000000000	0.445337000000000	-1	-0.438254700000000
				0.0143565000000000	0.518192000000000	3.41683000000000	0.860611000000000	0.388734000000000	0.446996000000000	-1	-0.503835500000000
				0.0504650000000000	0.536362000000000	-2.40098000000000	0.838789000000000	0.401050000000000	0.454704000000000	-1	-0.485897000000000
				0.0183761000000000	0.520592000000000	-3.95786000000000	0.853042000000000	0.338293000000000	0.431857000000000	-1	-0.502215900000000
				0.0199361000000000	0.494034000000000	-1.33018000000000	0.864653000000000	0.355303000000000	0.454196000000000	-1	-0.474097900000000
				-0.00216824000000000	0.622929000000000	3.34172000000000	0.873109000000000	0.352050000000000	0.434336000000000	-1	-0.625097240000000
				0.0354170000000000	0.560873000000000	-3.95045000000000	0.918076000000000	0.386174000000000	0.464825000000000	-1	-0.525456000000000
				0.0525010000000000	0.570094000000000	-1.64596000000000	0.839570000000000	0.411953000000000	0.439179000000000	-1	-0.517593000000000
				0.0453952000000000	0.560492000000000	-1.08986000000000	0.889813000000000	0.393355000000000	0.426465000000000	-1	-0.515096800000000
				0.0146556000000000	0.591042000000000	-2.58372000000000	0.884697000000000	0.376755000000000	0.436648000000000	-1	-0.576386400000000
				0.0676571000000000	0.469012000000000	1.96646000000000	0.861364000000000	0.369808000000000	0.461672000000000	-1	-0.401354900000000
				0.0275986000000000	0.572824000000000	4.48720000000000	0.818984000000000	0.350496000000000	0.425202000000000	-1	-0.545225400000000
				0.0274356000000000	0.545061000000000	-1.69406000000000	0.877047000000000	0.401429000000000	0.426863000000000	-1	-0.517625400000000
				0.0270070000000000	0.546540000000000	4.06759000000000	0.875812000000000	0.432329000000000	0.432758000000000	-1	-0.519533000000000
				0.00194832000000000	0.590897000000000	-4.63976000000000	0.848758000000000	0.397487000000000	0.420991000000000	-1	-0.588948680000000
				0.0431465000000000	0.585714000000000	0.754279000000000	0.876156000000000	0.369705000000000	0.437791000000000	-1	-0.542567500000000
				0.0410171000000000	0.522065000000000	-0.436755000000000	0.907350000000000	0.372180000000000	0.433343000000000	-1	-0.481047900000000
				0.0694155000000000	0.510831000000000	3.55840000000000	0.850168000000000	0.399461000000000	0.448151000000000	-1	-0.441415500000000
				0.0270492000000000	0.594166000000000	3.32964000000000	0.916466000000000	0.365038000000000	0.439773000000000	-1	-0.567116800000000
				0.0284958000000000	0.512711000000000	-3.41061000000000	0.858919000000000	0.352188000000000	0.441627000000000	-1	-0.484215200000000
				0.00805948000000000	0.453421000000000	-0.752061000000000	0.886857000000000	0.336597000000000	0.431055000000000	-1	-0.445361520000000
				0.0652270000000000	0.533825000000000	1.04533000000000	0.818277000000000	0.372514000000000	0.425257000000000	-1	-0.468598000000000
				0.0784825000000000	0.531646000000000	-2.09325000000000	0.888773000000000	0.386317000000000	0.411773000000000	-1	-0.453163500000000
				0.0438135000000000	0.517306000000000	4.52523000000000	0.857724000000000	0.386920000000000	0.447143000000000	-1	-0.473492500000000
				0.0629236000000000	0.584269000000000	-0.222998000000000	0.846977000000000	0.358496000000000	0.443648000000000	-1	-0.521345400000000
				0.00650786000000000	0.556408000000000	-2.01291000000000	0.919026000000000	0.340016000000000	0.418305000000000	-1	-0.549900140000000
				0.0265953000000000	0.490567000000000	4.71506000000000	0.883916000000000	0.400348000000000	0.443573000000000	-1	-0.463971700000000
				0.0775357000000000	0.537679000000000	1.67489000000000	0.871646000000000	0.349942000000000	0.434764000000000	-1	-0.460143300000000
				0.0334342000000000	0.551695000000000	4.78606000000000	0.952169000000000	0.385328000000000	0.424242000000000	-1	-0.518260800000000
				0.0537221000000000	0.490914000000000	-2.01062000000000	0.858284000000000	0.352132000000000	0.421612000000000	-1	-0.437191900000000
				0.0507028000000000	0.542736000000000	3.03738000000000	0.888227000000000	0.357897000000000	0.440236000000000	-1	-0.492033200000000
				0.0514228000000000	0.465401000000000	0.795527000000000	0.831468000000000	0.372738000000000	0.415768000000000	-1	-0.413978200000000
				0.0135778000000000	0.459343000000000	2.33865000000000	0.823353000000000	0.393537000000000	0.448032000000000	-1	-0.445765200000000
				0.0173293000000000	0.565569000000000	2.15209000000000	0.864556000000000	0.380118000000000	0.432939000000000	-1	-0.548239700000000
				0.0430453000000000	0.436123000000000	-2.03467000000000	0.876076000000000	0.394732000000000	0.459474000000000	-1	-0.393077700000000
				0.0384719000000000	0.549989000000000	3.85583000000000	0.863232000000000	0.378312000000000	0.425841000000000	-1	-0.511517100000000
				0.0571090000000000	0.585795000000000	-0.440397000000000	0.897160000000000	0.412878000000000	0.432100000000000	-1	-0.528686000000000
				0.0563585000000000	0.605652000000000	-4.41989000000000	0.846720000000000	0.390252000000000	0.445158000000000	-1	-0.549293500000000
				-0.00272947000000000	0.559781000000000	3.07486000000000	0.862948000000000	0.377229000000000	0.411435000000000	-1	-0.562510470000000
				0.0484422000000000	0.547180000000000	-1.96969000000000	0.883252000000000	0.398057000000000	0.418147000000000	-1	-0.498737800000000
				0.0736058000000000	0.515807000000000	-2.20623000000000	0.862092000000000	0.336069000000000	0.440760000000000	-1	-0.442201200000000
				0.0471639000000000	0.555324000000000	-0.0740435000000000	0.872793000000000	0.416849000000000	0.413886000000000	-1	-0.508160100000000
				0.0318992000000000	0.611529000000000	-3.62652000000000	0.876741000000000	0.371812000000000	0.419664000000000	-1	-0.579629800000000
				0.0579313000000000	0.517946000000000	2.86392000000000	0.872827000000000	0.296697000000000	0.460495000000000	-1	-0.460014700000000
				0.0114194000000000	0.559961000000000	2.27911000000000	0.864480000000000	0.382526000000000	0.437196000000000	-1	-0.548541600000000
				0.0300921000000000	0.661588000000000	4.49164000000000	0.934235000000000	0.360458000000000	0.432259000000000	-1	-0.631495900000000
				0.0170943000000000	0.516287000000000	3.74847000000000	0.877624000000000	0.371700000000000	0.452901000000000	-1	-0.499192700000000
				-0.00767806000000000	0.601735000000000	0.621528000000000	0.858321000000000	0.403141000000000	0.441558000000000	-1	-0.609413060000000
				0.0116873000000000	0.519367000000000	-3.36621000000000	0.872348000000000	0.392150000000000	0.425920000000000	-1	-0.507679700000000
				0.0210726000000000	0.563510000000000	-3.76967000000000	0.876533000000000	0.421710000000000	0.420833000000000	-1	-0.542437400000000
				0.0462753000000000	0.569578000000000	-3.07252000000000	0.868178000000000	0.393630000000000	0.446487000000000	-1	-0.523302700000000
				-0.0102801000000000	0.593680000000000	-2.86436000000000	0.869532000000000	0.426809000000000	0.439077000000000	-1	-0.603960100000000
				0.0233461000000000	0.662283000000000	-2.04431000000000	0.886530000000000	0.436478000000000	0.424356000000000	-1	-0.638936900000000
				0.00873435000000000	0.549363000000000	1.54418000000000	0.881692000000000	0.418644000000000	0.449604000000000	-1	-0.540628650000000
				0.0157436000000000	0.421919000000000	2.58399000000000	0.865015000000000	0.404206000000000	0.425003000000000	-1	-0.406175400000000
				0.0733799000000000	0.641347000000000	-2.57832000000000	0.902195000000000	0.420984000000000	0.430980000000000	-1	-0.567967100000000
				-0.0166089000000000	0.528891000000000	-0.414946000000000	0.884123000000000	0.411692000000000	0.431946000000000	-1	-0.545499900000000
				0.0572140000000000	0.509026000000000	-1.65940000000000	0.845060000000000	0.318166000000000	0.432864000000000	-1	-0.451812000000000
				0.0374974000000000	0.569973000000000	2.01672000000000	0.912392000000000	0.370576000000000	0.404421000000000	-1	-0.532475600000000
				0.0136274000000000	0.507742000000000	4.36886000000000	0.845223000000000	0.430261000000000	0.440700000000000	-1	-0.494114600000000
				-0.0232524000000000	0.596438000000000	1.30173000000000	0.889768000000000	0.366368000000000	0.443109000000000	-1	-0.619690400000000
				0.0124735000000000	0.603515000000000	3.69746000000000	0.866424000000000	0.407059000000000	0.430680000000000	-1	-0.591041500000000
				-0.0115662000000000	0.525346000000000	3.89470000000000	0.885984000000000	0.402720000000000	0.421567000000000	-1	-0.536912200000000
				0.0156683000000000	0.543027000000000	2.12442000000000	0.879175000000000	0.389587000000000	0.439812000000000	-1	-0.527358700000000
				0.0193605000000000	0.500160000000000	4.68074000000000	0.892390000000000	0.378446000000000	0.443999000000000	-1	-0.480799500000000
				0.0841616000000000	0.509172000000000	2.57958000000000	0.919604000000000	0.379881000000000	0.431120000000000	-1	-0.425010400000000
				0.0848633000000000	0.611314000000000	-3.06268000000000	0.893723000000000	0.355054000000000	0.425910000000000	-1	-0.526450700000000
				-0.00872849000000000	0.548827000000000	3.84939000000000	0.862370000000000	0.384648000000000	0.421074000000000	-1	-0.557555490000000
				0.0691064000000000	0.577961000000000	3.26013000000000	0.895691000000000	0.368408000000000	0.444424000000000	-1	-0.508854600000000
				0.0100942000000000	0.623319000000000	-1.10758000000000	0.862070000000000	0.434070000000000	0.423046000000000	-1	-0.613224800000000
				-0.0107106000000000	0.569987000000000	2.95135000000000	0.902233000000000	0.373151000000000	0.437239000000000	-1	-0.580697600000000
				0.0291024000000000	0.554569000000000	0.554149000000000	0.767928000000000	0.354031000000000	0.450031000000000	-1	-0.525466600000000
				0.0199993000000000	0.491149000000000	2.15194000000000	0.842053000000000	0.394952000000000	0.409861000000000	-1	-0.471149700000000
				0.0556296000000000	0.549682000000000	3.26605000000000	0.896722000000000	0.407336000000000	0.437124000000000	-1	-0.494052400000000
				0.0731624000000000	0.576894000000000	-1.70583000000000	0.864154000000000	0.415556000000000	0.420912000000000	-1	-0.503731600000000
				0.0699521000000000	0.596925000000000	0.265681000000000	0.841238000000000	0.413062000000000	0.412115000000000	-1	-0.526972900000000
				0.0585301000000000	0.529795000000000	0.0768341000000000	0.927651000000000	0.389135000000000	0.422258000000000	-1	-0.471264900000000
				0.0338022000000000	0.544350000000000	3.52095000000000	0.872575000000000	0.349370000000000	0.434885000000000	-1	-0.510547800000000
				0.0911926000000000	0.496301000000000	3.40630000000000	0.876625000000000	0.376239000000000	0.421263000000000	-1	-0.405108400000000
				0.0606559000000000	0.513871000000000	3.33046000000000	0.913895000000000	0.328581000000000	0.413944000000000	-1	-0.453215100000000
				0.0446776000000000	0.559018000000000	1.07652000000000	0.895179000000000	0.383341000000000	0.440048000000000	-1	-0.514340400000000
				0.0164905000000000	0.504770000000000	-3.68108000000000	0.895197000000000	0.390688000000000	0.409583000000000	-1	-0.488279500000000
				0.0277336000000000	0.617718000000000	0.691436000000000	0.846957000000000	0.403375000000000	0.450612000000000	-1	-0.589984400000000
				0.0498889000000000	0.642493000000000	-4.91800000000000	0.856774000000000	0.352730000000000	0.437100000000000	-1	-0.592604100000000
				0.00658621000000000	0.565701000000000	1.88266000000000	0.883205000000000	0.413083000000000	0.436954000000000	-1	-0.559114790000000
				0.0310503000000000	0.510503000000000	4.96510000000000	0.879366000000000	0.391373000000000	0.435168000000000	-1	-0.479452700000000
				0.0599874000000000	0.573539000000000	-3.00758000000000	0.863732000000000	0.395095000000000	0.423477000000000	-1	-0.513551600000000
				0.0218005000000000	0.562227000000000	-2.49208000000000	0.875743000000000	0.363375000000000	0.421808000000000	-1	-0.540426500000000
				0.0956081000000000	0.498880000000000	1.63192000000000	0.922798000000000	0.436615000000000	0.442337000000000	-1	-0.403271900000000
				0.0522316000000000	0.478250000000000	-2.91916000000000	0.881393000000000	0.376617000000000	0.427860000000000	-1	-0.426018400000000
				0.0227945000000000	0.560006000000000	-3.76052000000000	0.895281000000000	0.422394000000000	0.457254000000000	-1	-0.537211500000000
				0.0351365000000000	0.518011000000000	1.84498000000000	0.892872000000000	0.378517000000000	0.456588000000000	-1	-0.482874500000000
				0.0266693000000000	0.569282000000000	4.16114000000000	0.909476000000000	0.378545000000000	0.430567000000000	-1	-0.542612700000000
				0.108977000000000	0.543641000000000	-4.28693000000000	0.905296000000000	0.388041000000000	0.437406000000000	-1	-0.434664000000000
				-0.00616858000000000	0.586037000000000	2.57985000000000	0.878600000000000	0.357860000000000	0.444903000000000	-1	-0.592205580000000
				0.0392928000000000	0.509244000000000	4.16895000000000	0.894726000000000	0.367699000000000	0.427644000000000	-1	-0.469951200000000
				0.115686000000000	0.607906000000000	-1.62292000000000	0.878929000000000	0.365377000000000	0.439134000000000	-1	-0.492220000000000
				0.0406350000000000	0.596083000000000	-1.85301000000000	0.864292000000000	0.368648000000000	0.416515000000000	-1	-0.555448000000000
				0.0362357000000000	0.593373000000000	-0.249448000000000	0.887556000000000	0.358324000000000	0.447997000000000	-1	-0.557137300000000
				0.0790460000000000	0.599570000000000	3.07997000000000	0.838101000000000	0.350676000000000	0.440750000000000	-1	-0.520524000000000
				0.0259430000000000	0.543652000000000	-3.70497000000000	0.822367000000000	0.308978000000000	0.431278000000000	-1	-0.517709000000000
				0.00951837000000000	0.513270000000000	-3.98994000000000	0.837966000000000	0.375562000000000	0.421592000000000	-1	-0.503751630000000
				0.0290993000000000	0.591575000000000	-0.535790000000000	0.892932000000000	0.427455000000000	0.441258000000000	-1	-0.562475700000000
				0.0239977000000000	0.569938000000000	-3.88866000000000	0.872266000000000	0.397492000000000	0.422050000000000	-1	-0.545940300000000
				0.0529712000000000	0.544717000000000	3.65666000000000	0.873079000000000	0.360653000000000	0.446517000000000	-1	-0.491745800000000
				0.0429050000000000	0.553509000000000	0.940604000000000	0.865385000000000	0.394648000000000	0.419464000000000	-1	-0.510604000000000
				0.0536696000000000	0.560531000000000	4.76045000000000	0.888290000000000	0.398201000000000	0.441933000000000	-1	-0.506861400000000
				0.0588632000000000	0.522157000000000	1.91054000000000	0.901732000000000	0.361179000000000	0.427603000000000	-1	-0.463293800000000
				0.0744759000000000	0.516077000000000	-3.93907000000000	0.877054000000000	0.363657000000000	0.422435000000000	-1	-0.441601100000000
				0.0417606000000000	0.512129000000000	-3.37003000000000	0.895853000000000	0.292513000000000	0.437348000000000	-1	-0.470368400000000
				0.0550632000000000	0.506691000000000	-4.56359000000000	0.878914000000000	0.399279000000000	0.415673000000000	-1	-0.451627800000000
				0.0731220000000000	0.530177000000000	0.921215000000000	0.900122000000000	0.364494000000000	0.414982000000000	-1	-0.457055000000000
				0.0991969000000000	0.526353000000000	2.02736000000000	0.934671000000000	0.349911000000000	0.445745000000000	-1	-0.427156100000000
				0.102983000000000	0.506223000000000	-3.32619000000000	0.847847000000000	0.327589000000000	0.435587000000000	-1	-0.403240000000000
				0.0947797000000000	0.459377000000000	2.09254000000000	0.890634000000000	0.382354000000000	0.421641000000000	-1	-0.364597300000000
				0.0100595000000000	0.508400000000000	2.56821000000000	0.861139000000000	0.392973000000000	0.422250000000000	-1	-0.498340500000000
				0.0219939000000000	0.498238000000000	1.75665000000000	0.879895000000000	0.361123000000000	0.412306000000000	-1	-0.476244100000000
				0.0354200000000000	0.549265000000000	1.61057000000000	0.859012000000000	0.418629000000000	0.437562000000000	-1	-0.513845000000000
				0.0406901000000000	0.520812000000000	1.60902000000000	0.914720000000000	0.340982000000000	0.420561000000000	-1	-0.480121900000000
				0.0682590000000000	0.588367000000000	-0.950457000000000	0.889763000000000	0.419499000000000	0.443236000000000	-1	-0.520108000000000
				0.0777564000000000	0.502642000000000	3.31141000000000	0.909217000000000	0.378297000000000	0.434563000000000	-1	-0.424885600000000
				0.0159218000000000	0.514885000000000	-2.61659000000000	0.853895000000000	0.411608000000000	0.427471000000000	-1	-0.498963200000000
				0.0685033000000000	0.561157000000000	-1.02539000000000	0.867092000000000	0.381569000000000	0.433205000000000	-1	-0.492653700000000
				0.0358574000000000	0.548827000000000	-4.29614000000000	0.853378000000000	0.378977000000000	0.397688000000000	-1	-0.512969600000000
				0.0364628000000000	0.610059000000000	0.524302000000000	0.878312000000000	0.400071000000000	0.444692000000000	-1	-0.573596200000000
				-0.00160700000000000	0.524829000000000	-0.884084000000000	0.832771000000000	0.353429000000000	0.413843000000000	-1	-0.526436000000000
				0.00567898000000000	0.519006000000000	-2.87426000000000	0.813956000000000	0.366937000000000	0.438176000000000	-1	-0.513327020000000
				0.0145667000000000	0.541796000000000	-3.23778000000000	0.854311000000000	0.355491000000000	0.443438000000000	-1	-0.527229300000000
				0.0733672000000000	0.550048000000000	-1.97901000000000	0.891015000000000	0.373068000000000	0.453611000000000	-1	-0.476680800000000
				-0.00249255000000000	0.632259000000000	-0.225363000000000	0.895949000000000	0.416044000000000	0.418415000000000	-1	-0.634751550000000
				-0.00649178000000000	0.496637000000000	-2.01243000000000	0.876194000000000	0.366838000000000	0.443940000000000	-1	-0.503128780000000
				0.0369926000000000	0.518670000000000	1.27580000000000	0.881933000000000	0.327246000000000	0.433730000000000	-1	-0.481677400000000
				0.0584327000000000	0.550415000000000	-3.64765000000000	0.877975000000000	0.375144000000000	0.445837000000000	-1	-0.491982300000000
				0.00271744000000000	0.545251000000000	-3.88633000000000	0.877638000000000	0.374333000000000	0.423111000000000	-1	-0.542533560000000
				0.0985598000000000	0.561869000000000	-4.85013000000000	0.855775000000000	0.372084000000000	0.413834000000000	-1	-0.463309200000000
				0.0262124000000000	0.559303000000000	-1.06589000000000	0.866309000000000	0.358236000000000	0.435593000000000	-1	-0.533090600000000
				0.0123319000000000	0.498442000000000	-1.43581000000000	0.890872000000000	0.431407000000000	0.425552000000000	-1	-0.486110100000000
				0.00946156000000000	0.628965000000000	1.37485000000000	0.884618000000000	0.386966000000000	0.444036000000000	-1	-0.619503440000000
				-0.0245768000000000	0.642265000000000	2.96822000000000	0.905332000000000	0.400582000000000	0.425430000000000	-1	-0.666841800000000
				0.0108262000000000	0.644742000000000	2.86193000000000	0.872567000000000	0.377229000000000	0.443320000000000	-1	-0.633915800000000
				0.0257157000000000	0.544322000000000	-3.84250000000000	0.914861000000000	0.381100000000000	0.443216000000000	-1	-0.518606300000000
				0.0363815000000000	0.533611000000000	-1.98162000000000	0.842218000000000	0.373102000000000	0.452292000000000	-1	-0.497229500000000
				0.0391037000000000	0.544412000000000	2.04933000000000	0.879569000000000	0.350594000000000	0.419250000000000	-1	-0.505308300000000
				-0.0351900000000000	0.626910000000000	-3.98796000000000	0.845657000000000	0.382638000000000	0.455553000000000	-1	-0.662100000000000
				0.0554647000000000	0.639834000000000	1.71431000000000	0.867541000000000	0.353158000000000	0.452644000000000	-1	-0.584369300000000
				0.0489950000000000	0.516307000000000	2.70862000000000	0.873618000000000	0.383367000000000	0.447663000000000	-1	-0.467312000000000
				0.0484919000000000	0.539142000000000	0.524010000000000	0.878484000000000	0.366809000000000	0.432344000000000	-1	-0.490650100000000
				-0.00332594000000000	0.483597000000000	1.01523000000000	0.874395000000000	0.427631000000000	0.421780000000000	-1	-0.486922940000000
				0.0550870000000000	0.587846000000000	4.81157000000000	0.849274000000000	0.406955000000000	0.426617000000000	-1	-0.532759000000000
				0.0578880000000000	0.510025000000000	-0.450633000000000	0.864126000000000	0.410759000000000	0.448109000000000	-1	-0.452137000000000
				0.00579586000000000	0.603409000000000	4.65697000000000	0.847824000000000	0.360698000000000	0.424150000000000	-1	-0.597613140000000
				0.0611201000000000	0.532450000000000	-1.57666000000000	0.896077000000000	0.355236000000000	0.435531000000000	-1	-0.471329900000000
				0.0470653000000000	0.596405000000000	4.73173000000000	0.852414000000000	0.365398000000000	0.429747000000000	-1	-0.549339700000000
				0.00352540000000000	0.494366000000000	-3.12306000000000	0.873149000000000	0.388195000000000	0.442389000000000	-1	-0.490840600000000
				0.0163702000000000	0.556772000000000	4.22658000000000	0.892905000000000	0.369027000000000	0.434234000000000	-1	-0.540401800000000
				0.0614142000000000	0.459521000000000	0.582398000000000	0.898981000000000	0.415945000000000	0.428529000000000	-1	-0.398106800000000
				0.0376898000000000	0.576164000000000	-1.59606000000000	0.890409000000000	0.379621000000000	0.431028000000000	-1	-0.538474200000000
				0.0394316000000000	0.606980000000000	-0.411397000000000	0.853459000000000	0.369319000000000	0.423213000000000	-1	-0.567548400000000
				0.0239328000000000	0.551842000000000	1.12606000000000	0.839956000000000	0.419334000000000	0.428232000000000	-1	-0.527909200000000
				0.00977433000000000	0.484649000000000	-2.27037000000000	0.892680000000000	0.356131000000000	0.423403000000000	-1	-0.474874670000000
				0.00563488000000000	0.608424000000000	-3.53947000000000	0.899273000000000	0.387246000000000	0.422999000000000	-1	-0.602789120000000
				0.0286943000000000	0.580917000000000	-4.21920000000000	0.836356000000000	0.404638000000000	0.430836000000000	-1	-0.552222700000000
				0.0103145000000000	0.496855000000000	2.30022000000000	0.895133000000000	0.400652000000000	0.448018000000000	-1	-0.486540500000000
				0.0171115000000000	0.511657000000000	3.63403000000000	0.933624000000000	0.333820000000000	0.449100000000000	-1	-0.494545500000000
				0.00880539000000000	0.511077000000000	-0.384459000000000	0.895967000000000	0.438941000000000	0.442061000000000	-1	-0.502271610000000
				0.0314816000000000	0.612505000000000	-4.05842000000000	0.879497000000000	0.386418000000000	0.419867000000000	-1	-0.581023400000000
				0.0386561000000000	0.501578000000000	4.61565000000000	0.883307000000000	0.393815000000000	0.434066000000000	-1	-0.462921900000000
				0.0315726000000000	0.583591000000000	-2.30367000000000	0.934249000000000	0.328311000000000	0.441135000000000	-1	-0.552018400000000
				0.00722921000000000	0.455389000000000	-1.39249000000000	0.872116000000000	0.359627000000000	0.428641000000000	-1	-0.448159790000000
				0.0158475000000000	0.480946000000000	-4.63400000000000	0.868098000000000	0.429633000000000	0.440906000000000	-1	-0.465098500000000
				0.00729351000000000	0.518004000000000	3.66906000000000	0.871466000000000	0.401116000000000	0.422782000000000	-1	-0.510710490000000
				0.0390745000000000	0.564690000000000	3.37430000000000	0.869392000000000	0.366321000000000	0.427951000000000	-1	-0.525615500000000
				0.0272254000000000	0.488617000000000	-0.959971000000000	0.871587000000000	0.363688000000000	0.433781000000000	-1	-0.461391600000000
				0.00585308000000000	0.557003000000000	-1.84120000000000	0.859911000000000	0.366774000000000	0.454974000000000	-1	-0.551149920000000
				0.0851659000000000	0.492633000000000	0.619260000000000	0.808046000000000	0.403853000000000	0.419966000000000	-1	-0.407467100000000
				0.131882000000000	0.538987000000000	-0.484622000000000	0.865026000000000	0.390188000000000	0.421279000000000	-1	-0.407105000000000
				0.0712194000000000	0.569668000000000	-4.09106000000000	0.860131000000000	0.386727000000000	0.430581000000000	-1	-0.498448600000000
				0.0170548000000000	0.551682000000000	2.65558000000000	0.889531000000000	0.366461000000000	0.437419000000000	-1	-0.534627200000000
				0.0137141000000000	0.544156000000000	2.05611000000000	0.846474000000000	0.372826000000000	0.416573000000000	-1	-0.530441900000000
				-0.0160484000000000	0.534471000000000	1.85079000000000	0.839769000000000	0.422395000000000	0.439416000000000	-1	-0.550519400000000
				0.0295901000000000	0.550694000000000	-1.42207000000000	0.882630000000000	0.403949000000000	0.427436000000000	-1	-0.521103900000000
				0.0418907000000000	0.530818000000000	0.916783000000000	0.883746000000000	0.355472000000000	0.422382000000000	-1	-0.488927300000000
				0.0532669000000000	0.512197000000000	-3.63469000000000	0.858534000000000	0.387139000000000	0.402743000000000	-1	-0.458930100000000
				0.0358172000000000	0.590746000000000	4.10048000000000	0.888686000000000	0.347269000000000	0.409851000000000	-1	-0.554928800000000
				0.0526494000000000	0.558566000000000	-4.88308000000000	0.902316000000000	0.384711000000000	0.420511000000000	-1	-0.505916600000000
				0.0299269000000000	0.553680000000000	2.92343000000000	0.859891000000000	0.436801000000000	0.440381000000000	-1	-0.523753100000000
				0.0274444000000000	0.605265000000000	-3.71851000000000	0.865375000000000	0.399676000000000	0.434379000000000	-1	-0.577820600000000
				0.109014000000000	0.515843000000000	-0.494393000000000	0.855495000000000	0.412510000000000	0.408269000000000	-1	-0.406829000000000
				-0.0211282000000000	0.552185000000000	1.83585000000000	0.914320000000000	0.346172000000000	0.439711000000000	-1	-0.573313200000000
				0.0683520000000000	0.535088000000000	-3.44065000000000	0.894830000000000	0.369337000000000	0.431244000000000	-1	-0.466736000000000
				0.00140689000000000	0.580723000000000	2.82937000000000	0.883238000000000	0.392487000000000	0.463703000000000	-1	-0.579316110000000
				0.0241410000000000	0.540290000000000	4.84025000000000	0.880723000000000	0.346784000000000	0.431300000000000	-1	-0.516149000000000
				0.0266780000000000	0.557703000000000	-0.189102000000000	0.895011000000000	0.378704000000000	0.440008000000000	-1	-0.531025000000000
				0.0365595000000000	0.542826000000000	-1.20449000000000	0.814076000000000	0.365710000000000	0.434463000000000	-1	-0.506266500000000
				0.00531456000000000	0.630104000000000	-4.49374000000000	0.852320000000000	0.365291000000000	0.451901000000000	-1	-0.624789440000000
				0.0297972000000000	0.600982000000000	3.60687000000000	0.850675000000000	0.451746000000000	0.434032000000000	-1	-0.571184800000000
				0.0415177000000000	0.517392000000000	1.05626000000000	0.898755000000000	0.387234000000000	0.448598000000000	-1	-0.475874300000000
				0.0551723000000000	0.522112000000000	4.68387000000000	0.844294000000000	0.372556000000000	0.441468000000000	-1	-0.466939700000000
				-0.00445695000000000	0.488490000000000	2.87182000000000	0.903700000000000	0.392612000000000	0.414434000000000	-1	-0.492946950000000
				0.0302132000000000	0.548641000000000	-3.09728000000000	0.872234000000000	0.442826000000000	0.443407000000000	-1	-0.518427800000000
				0.0154463000000000	0.546804000000000	-4.62972000000000	0.890929000000000	0.350220000000000	0.418730000000000	-1	-0.531357700000000
				0.0178940000000000	0.573486000000000	-2.46073000000000	0.880147000000000	0.383131000000000	0.412034000000000	-1	-0.555592000000000
				0.0203912000000000	0.587901000000000	2.40714000000000	0.906632000000000	0.444054000000000	0.440915000000000	-1	-0.567509800000000
				0.0644015000000000	0.508573000000000	3.09367000000000	0.879543000000000	0.376136000000000	0.432581000000000	-1	-0.444171500000000
				0.0738739000000000	0.571811000000000	0.623170000000000	0.837215000000000	0.389267000000000	0.412768000000000	-1	-0.497937100000000
				0.0246804000000000	0.484178000000000	-2.83311000000000	0.861743000000000	0.355858000000000	0.407239000000000	-1	-0.459497600000000
				0.0161790000000000	0.539918000000000	3.31656000000000	0.909159000000000	0.353710000000000	0.449594000000000	-1	-0.523739000000000
				0.00620878000000000	0.599458000000000	-0.0146551000000000	0.827960000000000	0.399453000000000	0.432187000000000	-1	-0.593249220000000
				-0.0130845000000000	0.621491000000000	3.35157000000000	0.858443000000000	0.383280000000000	0.437361000000000	-1	-0.634575500000000
				-0.00345973000000000	0.484921000000000	0.989514000000000	0.842999000000000	0.367716000000000	0.426056000000000	-1	-0.488380730000000
				-0.0461945000000000	0.515236000000000	1.77995000000000	0.880800000000000	0.374556000000000	0.422119000000000	-1	-0.561430500000000
				0.00216586000000000	0.545167000000000	-0.985366000000000	0.873179000000000	0.364106000000000	0.434642000000000	-1	-0.543001140000000
				0.0326445000000000	0.500437000000000	3.62042000000000	0.897647000000000	0.396379000000000	0.416573000000000	-1	-0.467792500000000
				0.0221493000000000	0.615642000000000	-1.62227000000000	0.839667000000000	0.307621000000000	0.429234000000000	-1	-0.593492700000000
				0.00205676000000000	0.550958000000000	-2.71515000000000	0.838501000000000	0.388103000000000	0.438384000000000	-1	-0.548901240000000
				0.00505014000000000	0.607408000000000	1.42335000000000	0.941858000000000	0.401850000000000	0.429097000000000	-1	-0.602357860000000
				0.0319956000000000	0.538445000000000	1.03475000000000	0.906038000000000	0.355388000000000	0.437482000000000	-1	-0.506449400000000
				0.0327213000000000	0.533452000000000	-1.28345000000000	0.852574000000000	0.393800000000000	0.435417000000000	-1	-0.500730700000000
				0.0129101000000000	0.527645000000000	4.80029000000000	0.874019000000000	0.340710000000000	0.425677000000000	-1	-0.514734900000000
				0.00256702000000000	0.556732000000000	3.19258000000000	0.901030000000000	0.358505000000000	0.453769000000000	-1	-0.554164980000000
				0.0215425000000000	0.605870000000000	0.620791000000000	0.859414000000000	0.361423000000000	0.438144000000000	-1	-0.584327500000000
				0.00343733000000000	0.596569000000000	4.74236000000000	0.870583000000000	0.374743000000000	0.425246000000000	-1	-0.593131670000000
				0.0338304000000000	0.556837000000000	-1.14319000000000	0.891957000000000	0.376132000000000	0.444383000000000	-1	-0.523006600000000
				0.0109683000000000	0.571230000000000	4.63010000000000	0.831533000000000	0.365250000000000	0.424749000000000	-1	-0.560261700000000
				0.0877058000000000	0.602289000000000	3.48921000000000	0.846188000000000	0.386125000000000	0.421016000000000	-1	-0.514583200000000
				0.000538926000000000	0.559774000000000	-2.84158000000000	0.864926000000000	0.420814000000000	0.433905000000000	-1	-0.559235074000000
				0.0359966000000000	0.589008000000000	-2.86820000000000	0.872567000000000	0.357355000000000	0.411916000000000	-1	-0.553011400000000
				0.0107746000000000	0.581189000000000	1.76768000000000	0.834675000000000	0.381712000000000	0.416886000000000	-1	-0.570414400000000
				0.0498870000000000	0.521657000000000	-0.918312000000000	0.878634000000000	0.377193000000000	0.426562000000000	-1	-0.471770000000000
				0.0358100000000000	0.613595000000000	4.62213000000000	0.836239000000000	0.386821000000000	0.437132000000000	-1	-0.577785000000000
				0.0552767000000000	0.527263000000000	-1.97477000000000	0.919162000000000	0.404758000000000	0.399034000000000	-1	-0.471986300000000
				0.0113646000000000	0.531338000000000	-3.29880000000000	0.862839000000000	0.350939000000000	0.437429000000000	-1	-0.519973400000000
				0.00409159000000000	0.535799000000000	4.32170000000000	0.901231000000000	0.387641000000000	0.437034000000000	-1	-0.531707410000000
				0.0362334000000000	0.585643000000000	4.12001000000000	0.855620000000000	0.368434000000000	0.442775000000000	-1	-0.549409600000000
				0.0519369000000000	0.471874000000000	3.02294000000000	0.949811000000000	0.375398000000000	0.432864000000000	-1	-0.419937100000000
				0.0672673000000000	0.528317000000000	-0.757934000000000	0.911825000000000	0.365570000000000	0.444390000000000	-1	-0.461049700000000
				0.0157527000000000	0.563139000000000	-4.43890000000000	0.865183000000000	0.363429000000000	0.434000000000000	-1	-0.547386300000000
				0.0572607000000000	0.565293000000000	-0.685786000000000	0.900371000000000	0.396799000000000	0.414331000000000	-1	-0.508032300000000
				0.0598047000000000	0.542589000000000	3.63906000000000	0.854324000000000	0.371549000000000	0.464050000000000	-1	-0.482784300000000
				-0.000556437000000000	0.566403000000000	3.68567000000000	0.859655000000000	0.373467000000000	0.403590000000000	-1	-0.566959437000000
				0.0241440000000000	0.550169000000000	-0.462705000000000	0.858097000000000	0.357120000000000	0.436908000000000	-1	-0.526025000000000
				0.0840524000000000	0.519173000000000	0.228727000000000	0.952631000000000	0.344824000000000	0.430791000000000	-1	-0.435120600000000
				-0.0110570000000000	0.587151000000000	0.399827000000000	0.845128000000000	0.394249000000000	0.442855000000000	-1	-0.598208000000000
				0.103471000000000	0.530809000000000	-2.44621000000000	0.911944000000000	0.376520000000000	0.427387000000000	-1	-0.427338000000000
				0.0492986000000000	0.579029000000000	3.37968000000000	0.899632000000000	0.457432000000000	0.449557000000000	-1	-0.529730400000000
				0.0139708000000000	0.567078000000000	4.60802000000000	0.834258000000000	0.378100000000000	0.437186000000000	-1	-0.553107200000000
				-0.0636063000000000	0.496597000000000	4.10947000000000	0.912296000000000	0.434792000000000	0.427171000000000	-1	-0.560203300000000
				0.00881513000000000	0.450591000000000	0.797575000000000	0.878792000000000	0.377598000000000	0.431835000000000	-1	-0.441775870000000
				0.0207760000000000	0.466614000000000	-0.140553000000000	0.842545000000000	0.361965000000000	0.440547000000000	-1	-0.445838000000000
				0.0537886000000000	0.585777000000000	4.68874000000000	0.896522000000000	0.396667000000000	0.419439000000000	-1	-0.531988400000000
				0.0351276000000000	0.555558000000000	-1.23365000000000	0.912972000000000	0.394811000000000	0.436187000000000	-1	-0.520430400000000
				0.0591538000000000	0.522249000000000	4.99686000000000	0.875228000000000	0.370088000000000	0.458182000000000	-1	-0.463095200000000
				0.0339301000000000	0.549155000000000	-0.718152000000000	0.896675000000000	0.407334000000000	0.433680000000000	-1	-0.515224900000000
				0.0415565000000000	0.551812000000000	1.43787000000000	0.898491000000000	0.413713000000000	0.442564000000000	-1	-0.510255500000000
				0.0207199000000000	0.605896000000000	1.60694000000000	0.868987000000000	0.379500000000000	0.418814000000000	-1	-0.585176100000000
				-0.00248965000000000	0.529785000000000	-1.01036000000000	0.913395000000000	0.386122000000000	0.433302000000000	-1	-0.532274650000000
				0.0390377000000000	0.594784000000000	-3.59456000000000	0.861912000000000	0.409975000000000	0.427742000000000	-1	-0.555746300000000
				0.0155734000000000	0.570617000000000	-3.77755000000000	0.845962000000000	0.447571000000000	0.429496000000000	-1	-0.555043600000000
				-0.0208431000000000	0.545776000000000	0.420160000000000	0.861106000000000	0.350440000000000	0.441880000000000	-1	-0.566619100000000
				0.0103471000000000	0.546614000000000	0.493427000000000	0.898210000000000	0.365602000000000	0.448857000000000	-1	-0.536266900000000
				0.114880000000000	0.516016000000000	3.27670000000000	0.895355000000000	0.384864000000000	0.434931000000000	-1	-0.401136000000000
				0.0786577000000000	0.549944000000000	3.34411000000000	0.881392000000000	0.427397000000000	0.422720000000000	-1	-0.471286300000000
				0.00923934000000000	0.564363000000000	2.67883000000000	0.853312000000000	0.384502000000000	0.426853000000000	-1	-0.555123660000000
				0.0465676000000000	0.576720000000000	-2.31725000000000	0.825025000000000	0.466771000000000	0.422048000000000	-1	-0.530152400000000
				-0.00393751000000000	0.493750000000000	-2.21907000000000	0.838097000000000	0.390660000000000	0.431880000000000	-1	-0.497687510000000
				0.0908785000000000	0.563609000000000	-4.19173000000000	0.873686000000000	0.366190000000000	0.429632000000000	-1	-0.472730500000000
				0.0331220000000000	0.543078000000000	4.67491000000000	0.852295000000000	0.382784000000000	0.422500000000000	-1	-0.509956000000000
				0.0176275000000000	0.622369000000000	0.571491000000000	0.860876000000000	0.382391000000000	0.410550000000000	-1	-0.604741500000000
				0.0255386000000000	0.502212000000000	-4.13699000000000	0.884349000000000	0.403420000000000	0.412551000000000	-1	-0.476673400000000
				0.00315570000000000	0.454677000000000	-2.67871000000000	0.893666000000000	0.376656000000000	0.427136000000000	-1	-0.451521300000000
				-0.0122933000000000	0.592575000000000	4.66946000000000	0.889407000000000	0.346739000000000	0.426882000000000	-1	-0.604868300000000
				0.0778099000000000	0.555295000000000	1.31484000000000	0.843875000000000	0.381886000000000	0.430706000000000	-1	-0.477485100000000
				0.105769000000000	0.532306000000000	-3.65693000000000	0.867003000000000	0.367498000000000	0.429531000000000	-1	-0.426537000000000
				0.0258482000000000	0.500466000000000	2.44698000000000	0.918794000000000	0.332786000000000	0.438857000000000	-1	-0.474617800000000
				0.0595721000000000	0.567650000000000	3.23072000000000	0.871813000000000	0.418242000000000	0.425087000000000	-1	-0.508077900000000
				0.0675706000000000	0.452604000000000	-1.25279000000000	0.854214000000000	0.356523000000000	0.439194000000000	-1	-0.385033400000000
				-0.00964877000000000	0.520640000000000	4.51360000000000	0.879293000000000	0.336895000000000	0.431565000000000	-1	-0.530288770000000
				0.0311858000000000	0.499805000000000	-3.54160000000000	0.861980000000000	0.335898000000000	0.420941000000000	-1	-0.468619200000000
				0.0324088000000000	0.488966000000000	2.37417000000000	0.870192000000000	0.398755000000000	0.448769000000000	-1	-0.456557200000000
				0.0185088000000000	0.451970000000000	-3.23700000000000	0.879758000000000	0.397502000000000	0.405414000000000	-1	-0.433461200000000
				0.0458699000000000	0.495226000000000	-2.81271000000000	0.882371000000000	0.367543000000000	0.425888000000000	-1	-0.449356100000000
				-0.0127353000000000	0.552484000000000	0.341098000000000	0.843706000000000	0.348793000000000	0.406902000000000	-1	-0.565219300000000
				0.0345708000000000	0.530253000000000	0.493509000000000	0.802332000000000	0.367501000000000	0.427010000000000	-1	-0.495682200000000
				0.0444284000000000	0.526623000000000	-0.806737000000000	0.844085000000000	0.372292000000000	0.429842000000000	-1	-0.482194600000000
				0.0596653000000000	0.555421000000000	-0.298100000000000	0.833921000000000	0.403377000000000	0.419343000000000	-1	-0.495755700000000
				-0.00829906000000000	0.524979000000000	2.87093000000000	0.862958000000000	0.395962000000000	0.453435000000000	-1	-0.533278060000000
				0.0500112000000000	0.553619000000000	1.91536000000000	0.847767000000000	0.324314000000000	0.435348000000000	-1	-0.503607800000000
[truncated: 63,536 more rows]

## Sheet: Figure 3d
Figure 3d
				dLPFC betas
	health	taste	health - taste	[44 38 32]
	0.525029	0.520375	0.00465456	0.551176
	-0.178373	0.656218	-0.834591	-0.444621
	-0.317249	0.971992	-1.28924	-2.01456
	-0.0922588	0.652422	-0.744681	0.963197
	0.0587746	0.905722	-0.846947	-0.62488
	0.0371153	1.02052	-0.983407	0.084399
	-0.138895	0.752054	-0.890949	0.206756
	0.409451	0.147421	0.26203	-0.951628
	0.021358	0.448266	-0.426908	0.334456
	0.23555	0.605867	-0.370317	0.326883
	-0.25081	0.9813	-1.23211	-0.294299
	0.206069	0.348948	-0.14288	0.277519
	0.108529	0.34303	-0.234501	-0.163125
	0.0271716	0.782412	-0.755241	-1.36563
	-0.0449787	1.06189	-1.10687	-1.67715
	-0.0273705	0.528928	-0.556299	-1.29986
	0.320491	0.209896	0.110595	-0.414703
	-0.0182851	0.39075	-0.409036	0.683511
	-0.195425	0.366217	-0.561642	-0.404582
	-0.167217	0.721513	-0.88873	-0.40558
	0.529516	0.533792	-0.00427626	0.17372
	-0.0212484	0.641656	-0.662904	-0.135907
	0.327128	0.263908	0.06322	0.405631
	-0.0478914	0.464411	-0.512302	-0.109962
	-0.312187	0.611979	-0.924166	-1.6782
	-0.166511	0.572197	-0.738708	-0.897526
	0.237029	0.596242	-0.359213	-0.475008
	0.00291794	0.408123	-0.405205	0.289703

## Sheet: Figure S1
Figure S1
	Change in hunger ratings in the pilot study				Change in hunger ratings in the fMRI study
		decreased	increasd			decreased	increasd
		0.997	1			2	0
		0.663	0.337			0.667	1
		1	0.997			4.333	1.334
		1.337	0			-3.333	2
		-0.337	2.333			2	-2
		1.67	2.33			0.334	0.666
		0.663	1			1	1.666
		-0.667	1.67			0.333	2.334
		0	1.003			2	2.666
		0	1.663			1.333	-0.333
		-1.997	0.663			1.667	2
		1.333	0.003			0.667	1.333
		-1.33	1.003			0.333	1
		0.663	1.337			2	1
		0.663	0.997			0.333	0.666
		0.67	1.33			1.666	0.334
		-1.333	1.337			-0.333	1
		0.003	-0.003			-1.666	2
		-1	1.337			0	2
		0.337	0			-1.333	0.333
		1.333	0.667			-1	1
		-0.333	1.337			1	0.666
		-0.003	2.67			1	1.333
		2.67	0.333			0	2.667
		-1.333	0.003			0.334	2.333
		-1.337	0.337			1	3
		0.67	2.33			0.667	4
		0.663	2.003			0.333	0.667
		-0.003	0.997				2.333
		-0.667	0.67
		0.67	0.33
		0.33	-0.003
		2.67	0.333
		0.33	-0.663
		-1.33	1
		-1.337	1.67
		-0.67	0.997
		-2.663	0
		1.333	1.33
		0.33	1.663
		1.33	0.67
		0	1
		0.667	-1.997
		0.667	1.337
		1.33	0.67
		-0.67	1
		-2	1.33
		-0.333	-1.333
		0.67	0.33
		0.997	5
		3.997	0.997
		1.33	-0.003
		-1	0.33
		0.003	3
		-0.667	2.003
		0.663
		-1
		1.33
		0.663
		0.333

[truncated: 13 more sheets: Figure S2, Figure S3, Figure S4, Figure S7, SI Table 2, SI Table 6, SI Table 7, SI Table 9, SI Table 10, SI Table 11, SI Table 12, SI Table 13, SI Table 14]
